# Supplementary material for: Proteomic mapping of Drosophila transgenic elav.L-GAL4/+ brain as a tool to illuminate neuropathology mechanisms
Source: Sci Rep. 2020 Mar 25;10:5430. doi: 10.1038/s41598-020-62510-0 (PMC7096425; doi:10.1038/s41598-020-62510-0)
Supplement: Supplementary file 2 — Supplementary Table S1. [file 41598_2020_62510_MOESM2_ESM.xlsx]

## Sheet: Sheet1
Accession	Description	Score	Coverage	# Proteins	# Unique Peptides	# Peptides	# PSMs	Area	# AAs	MW [kDa]	calc. pI
Q9W596	Microtubule-associated protein futsch OS=Drosophila melanogaster GN=futsch PE=1 SV=4 - [FUTSC_DROME]	662.601	42.33	16	145	145	241	8.4905e+08	5495	591.725	4.97021
P13607	Sodium/potassium-transporting ATPase subunit alpha OS=Drosophila melanogaster GN=Atpalpha PE=1 SV=3 - [ATNA_DROME]	553.366	50.14	8	3	52	226	1.49503e+10	1041	115.531	5.69385
E1JIR4	Na pump alpha subunit, isoform I OS=Drosophila melanogaster GN=Atpalpha PE=3 SV=1 - [E1JIR4_DROME]	548.8	51	5	1	50	224	1.49503e+10	1002	111.089	5.49072
P13395	Spectrin alpha chain OS=Drosophila melanogaster GN=alpha-Spec PE=1 SV=2 - [SPTCA_DROME]	356.316	47.12	7	100	100	136	6.29897e+08	2415	278.132	5.19873
A8DY79	Bruchpilot, isoform G OS=Drosophila melanogaster GN=brp PE=4 SV=2 - [A8DY79_DROME]	339.386	42.78	7	74	85	148	5.77383e+08	1786	206.594	6.34131
M9PF16	Beta spectrin, isoform B OS=Drosophila melanogaster GN=beta-Spec PE=4 SV=1 - [M9PF16_DROME]	321.602	40.34	6	87	88	147	4.66145e+08	2308	267.462	5.32568
Q05825	ATP synthase subunit beta, mitochondrial OS=Drosophila melanogaster GN=ATPsyn-beta PE=2 SV=3 - [ATPB_DROME]	223.649	84.36	14	29	29	103	4.78578e+09	505	54.0744	5.2749
M9MRX4	Ankyrin 2, isoform U OS=Drosophila melanogaster GN=Ank2 PE=4 SV=1 - [M9MRX4_DROME]	216.946	13.77	25	73	75	94	293508764	13559	1487.45	5.03369
M9ND95	Myosin heavy chain, isoform U OS=Drosophila melanogaster GN=Mhc PE=4 SV=1 - [M9ND95_DROME]	210.366	31.76	13	63	63	85	2.84766e+08	1949	222.766	6.25244
E1JJA4	Shibire, isoform L OS=Drosophila melanogaster GN=shi PE=3 SV=1 - [E1JJA4_DROME]	190.19	45.98	8	3	44	84	1.64807e+09	883	98.447	8.23584
M9NGK3	Terribly reduced optic lobes, isoform AL OS=Drosophila melanogaster GN=trol PE=4 SV=2 - [M9NGK3_DROME]	185.377	14.46	29	49	50	76	7.54702e+08	3728	412.539	4.91943
P35381	ATP synthase subunit alpha, mitochondrial OS=Drosophila melanogaster GN=blw PE=1 SV=2 - [ATPA_DROME]	183.65	55.62	3	33	33	83	4.21999e+09	552	59.3844	9.01221
P46461	Vesicle-fusing ATPase 1 OS=Drosophila melanogaster GN=comt PE=2 SV=1 - [NSF1_DROME]	178.229	49.93	3	22	36	72	9.40975e+08	745	82.503	7.45947
Q9VVA4	CG9674, isoform A OS=Drosophila melanogaster GN=CG9674 PE=2 SV=2 - [Q9VVA4_DROME]	167.106	27.34	5	47	47	70	4.13406e+08	2114	231.928	6.41748
X2JE15	Shibire, isoform P OS=Drosophila melanogaster GN=shi PE=3 SV=1 - [X2JE15_DROME]	164.725	45.86	9	1	42	77	1.64807e+09	881	98.1909	8.08936
Q24546	Synapsin OS=Drosophila melanogaster GN=Syn PE=1 SV=2 - [SYN_DROME]	162.272	33.37	4	26	26	62	6.99728e+08	1025	107.472	7.50342
P07764	Fructose-bisphosphate aldolase OS=Drosophila melanogaster GN=Ald PE=1 SV=5 - [ALF_DROME]	149.557	59.56	6	21	21	53	2465836812	361	39.0233	7.40088
Q24560	Tubulin beta-1 chain OS=Drosophila melanogaster GN=betaTub56D PE=1 SV=2 - [TBB1_DROME]	140.366	31.54	9	7	12	60	7661043823	447	50.1151	4.85596
Q94920	Voltage-dependent anion-selective channel OS=Drosophila melanogaster GN=porin PE=1 SV=3 - [VDAC_DROME]	132.953	72.34	1	18	18	57	8.04026e+09	282	30.5315	6.96143
Q9VV75	AT02348p OS=Drosophila melanogaster GN=CG4169 PE=2 SV=1 - [Q9VV75_DROME]	132.775	69.09	1	20	20	42	1.90111e+09	440	45.3879	9.43701
E1JHR5	Enolase, isoform F OS=Drosophila melanogaster GN=Eno PE=3 SV=1 - [E1JHR5_DROME]	129.6	61.2	4	22	22	61	6.88567e+08	433	46.633	6.55127
Q8T3P0	GM01289p OS=Drosophila melanogaster GN=P5CDh1 PE=2 SV=1 - [Q8T3P0_DROME]	128.275	53.66	2	29	29	54	1.99939e+09	574	63.6533	8.22119
P02572	Actin-42A OS=Drosophila melanogaster GN=Act42A PE=1 SV=3 - [ACT2_DROME]	124.849	44.95	1	5	14	54	4.61113e+09	376	41.7968	5.47803
A4V4U5	Sluggish A, isoform F OS=Drosophila melanogaster GN=slgA PE=4 SV=1 - [A4V4U5_DROME]	123.477	38.57	4	28	28	52	1007215259	669	75.9037	8.90967
Q8INA9	Fasciclin 1, isoform C OS=Drosophila melanogaster GN=Fas1 PE=4 SV=1 - [Q8INA9_DROME]	122.579	36.64	7	23	23	52	1.50551e+09	655	72.9456	7.02002
D3DMY5	AT09839p (Fragment) OS=Drosophila melanogaster GN=14-3-3epsilon-RD PE=2 SV=1 - [D3DMY5_DROME]	117.976	59.46	2	18	20	48	2.09491e+09	259	29.5166	4.84326
P11147	Heat shock 70 kDa protein cognate 4 OS=Drosophila melanogaster GN=Hsc70-4 PE=1 SV=3 - [HSP7D_DROME]	116.028	53.3	7	21	29	51	1.13452e+09	651	71.0874	5.51611
A8JNP2	Arginine kinase, isoform E OS=Drosophila melanogaster GN=Argk PE=3 SV=1 - [A8JNP2_DROME]	113.926	52	3	24	24	53	4.71084e+09	375	42.1693	6.31592
P29310	14-3-3 protein zeta OS=Drosophila melanogaster GN=14-3-3zeta PE=1 SV=1 - [1433Z_DROME]	112.958	62.9	3	12	14	51	4.87482e+09	248	28.2101	4.88135
P54385	Glutamate dehydrogenase, mitochondrial OS=Drosophila melanogaster GN=Gdh PE=1 SV=2 - [DHE3_DROME]	111.242	34.88	2	20	20	43	1.52773e+09	562	62.4969	8.26514
Q9V8R9	Protein 4.1 homolog OS=Drosophila melanogaster GN=cora PE=1 SV=1 - [41_DROME]	109.501	24.85	2	28	28	41	1.44813e+08	1698	184.056	8.70459
P48602	V-type proton ATPase catalytic subunit A isoform 1 OS=Drosophila melanogaster GN=Vha68-1 PE=2 SV=2 - [VATA1_DROME]	108.288	55.37	6	18	28	49	1.44968e+09	614	68.3323	5.2876
Q9W4A6	CG42492, isoform A OS=Drosophila melanogaster GN=CG11473 PE=2 SV=1 - [Q9W4A6_DROME]	106.261	16.59	1	14	14	43	1.79273e+09	916	99.3451	8.14795
Q9VIE8	Aconitase, isoform B OS=Drosophila melanogaster GN=Acon PE=2 SV=2 - [Q9VIE8_DROME]	106.255	39.52	4	30	30	45	1.07876e+09	787	85.3446	8.23584
Q9W1G6	CG5594, isoform A OS=Drosophila melanogaster GN=kcc PE=4 SV=2 - [Q9W1G6_DROME]	103.841	24.26	2	1	26	55	7.8316e+08	1043	115.641	6.7124
M9PBF6	Dynamin associated protein 160, isoform G OS=Drosophila melanogaster GN=Dap160 PE=4 SV=1 - [M9PBF6_DROME]	102.225	30.24	10	28	28	38	4.90025e+08	1088	119.782	5.16064
Q7KN97	Pyruvate carboxylase OS=Drosophila melanogaster GN=CG1516 PE=2 SV=1 - [Q7KN97_DROME]	100.714	27.18	4	26	26	39	3.24252e+08	1181	130.781	6.81494
E1JGP0	Actin 57B, isoform C OS=Drosophila melanogaster GN=Act57B PE=2 SV=1 - [E1JGP0_DROME]	99.8841	47.78	5	2	14	47	4398065046	360	40.2322	5.8335
Q8MKK5	CG5594, isoform B OS=Drosophila melanogaster GN=kcc PE=2 SV=1 - [Q8MKK5_DROME]	98.9451	23.74	2	1	26	52	7.8316e+08	1028	113.991	7.10791
P08928	Lamin Dm0 OS=Drosophila melanogaster GN=Lam PE=1 SV=4 - [LAM0_DROME]	98.6117	51.93	6	29	31	44	2.30542e+08	622	71.2574	6.46826
Q59E30	Failed axon connections, isoform C OS=Drosophila melanogaster GN=fax PE=4 SV=1 - [Q59E30_DROME]	97.3805	51.33	8	21	21	44	8.96175e+08	415	46.6146	5.24951
P06603	Tubulin alpha-1 chain OS=Drosophila melanogaster GN=alphaTub84B PE=2 SV=1 - [TBA1_DROME]	96.9912	41.11	14	14	14	41	6.26207e+09	450	49.8765	5.13525
X2JB48	Stress-sensitive B, isoform E OS=Drosophila melanogaster GN=sesB PE=3 SV=1 - [X2JB48_DROME]	93.4976	50.17	3	18	18	53	5.54228e+09	299	32.8881	9.77393
E6EK15	Calcium-transporting ATPase OS=Drosophila melanogaster GN=PMCA PE=3 SV=1 - [E6EK15_DROME]	93.2676	22.11	2	2	25	38	6.46035e+08	1194	131.477	6.40479
Q07327	Protein ROP OS=Drosophila melanogaster GN=Rop PE=2 SV=2 - [ROP_DROME]	92.1483	34.67	1	22	22	39	8.34307e+08	597	67.8073	6.69775
E6EK18	Calcium-transporting ATPase OS=Drosophila melanogaster GN=PMCA PE=3 SV=1 - [E6EK18_DROME]	90.2935	22.31	4	1	25	37	6.46035e+08	1210	133.255	6.58057
A8JNU6	Neural conserved at 73EF, isoform I OS=Drosophila melanogaster GN=Nc73EF PE=4 SV=1 - [A8JNU6_DROME]	89.5934	29.05	5	4	26	38	7.99636e+08	1105	122.818	6.93213
P02828	Heat shock protein 83 OS=Drosophila melanogaster GN=Hsp83 PE=1 SV=1 - [HSP83_DROME]	88.5723	37.1	3	24	25	36	589430758	717	81.8142	5.021
Q960T2	Synapse-associated protein of 47 kDa OS=Drosophila melanogaster GN=Sap47 PE=1 SV=1 - [SAP47_DROME]	87.3683	34.12	2	14	14	26	8.8393e+08	551	56.9457	4.56396
Q9VMV5	Viking, isoform A OS=Drosophila melanogaster GN=vkg PE=4 SV=1 - [Q9VMV5_DROME]	86.6687	7.99	3	12	12	33	2.98567e+08	1940	193.659	6.43018
Q9VW68	CG7433, isoform A OS=Drosophila melanogaster GN=CG7433 PE=3 SV=1 - [Q9VW68_DROME]	85.8239	41.56	3	19	20	33	1033172216	486	54.5504	8.6167
Q94511	NADH-ubiquinone oxidoreductase 75 kDa subunit, mitochondrial OS=Drosophila melanogaster GN=ND75 PE=2 SV=3 - [NDUS1_DROME]	85.3429	37.35	3	20	20	32	6.11985e+08	731	78.5807	6.84424
Q9W401	Probable citrate synthase, mitochondrial OS=Drosophila melanogaster GN=kdn PE=2 SV=1 - [CISY_DROME]	84.2986	42.24	3	16	16	44	1.03923e+09	464	51.5416	8.80713
E6EK17	Calcium-transporting ATPase OS=Drosophila melanogaster GN=PMCA PE=3 SV=1 - [E6EK17_DROME]	83.0157	21.48	4	1	24	34	6.46035e+08	1187	130.76	6.65381
Q59DQ0	Calcium-transporting ATPase OS=Drosophila melanogaster GN=PMCA PE=3 SV=3 - [Q59DQ0_DROME]	82.7815	21.22	5	1	24	34	6.46035e+08	1183	130.364	6.65381
Q9VFF0	CG3731, isoform A OS=Drosophila melanogaster GN=CG3731 PE=2 SV=2 - [Q9VFF0_DROME]	82.2878	34.26	1	15	15	32	1.03331e+09	470	51.8411	5.99854
Q9VEB1	CG7998 OS=Drosophila melanogaster GN=Mdh2 PE=2 SV=1 - [Q9VEB1_DROME]	82.1762	49.4	1	17	17	37	2.20406e+09	336	35.296	9.11475
X2JC77	Nervous wreck, isoform K OS=Drosophila melanogaster GN=nwk PE=4 SV=1 - [X2JC77_DROME]	81.5599	20.02	11	1	20	40	2.2011e+08	1049	114.316	4.60205
O62619	Pyruvate kinase OS=Drosophila melanogaster GN=PyK PE=2 SV=2 - [KPYK_DROME]	81.4106	44.09	1	19	19	31	7.43215e+08	533	57.4039	7.44482
X2J8V0	Nervous wreck, isoform H OS=Drosophila melanogaster GN=nwk PE=4 SV=1 - [X2J8V0_DROME]	80.4338	20.18	6	1	19	36	2.29898e+08	1006	110.041	4.61475
Q9VI75	Phosphatidylinositol-binding clathrin assembly protein LAP OS=Drosophila melanogaster GN=lap PE=1 SV=3 - [PICAL_DROME]	79.9399	44.66	1	4	14	32	4.14465e+08	468	49.8358	6.21436
X2JCY4	Stoned B, isoform H OS=Drosophila melanogaster GN=stnB PE=4 SV=1 - [X2JCY4_DROME]	79.6772	21.27	2	16	16	32	2.88019e+08	1241	135.33	4.729
P07487	Glyceraldehyde-3-phosphate dehydrogenase 2 OS=Drosophila melanogaster GN=Gapdh2 PE=1 SV=2 - [G3P2_DROME]	79.5335	61.14	3	5	17	48	2.06725e+09	332	35.3473	8.44092
A8JQV2	CG17816, isoform E OS=Drosophila melanogaster GN=CG17816 PE=4 SV=1 - [A8JQV2_DROME]	79.394	32.16	2	1	21	35	3.19897e+08	855	93.1604	9.78857
E1JJF9	Neuroglian, isoform D OS=Drosophila melanogaster GN=Nrg PE=4 SV=1 - [E1JJF9_DROME]	79.0737	27.52	4	24	24	32	2.94434e+08	1239	138.276	5.49072
A8JQV3	CG17816, isoform G OS=Drosophila melanogaster GN=CG17816 PE=4 SV=1 - [A8JQV3_DROME]	78.7316	31.07	4	1	21	36	3.19897e+08	882	96.3463	9.979
E3CTP7	MIP26607p OS=Drosophila melanogaster GN=Eps-15-RB PE=2 SV=1 - [E3CTP7_DROME]	78.319	34.72	4	2	19	34	3.51715e+08	792	85.4914	5.2876
Q9VWH4	Probable isocitrate dehydrogenase [NAD] subunit alpha, mitochondrial OS=Drosophila melanogaster GN=l(1)G0156 PE=2 SV=1 - [IDH3A_DROME]	76.5458	43.24	3	16	16	28	1.18283e+09	377	40.818	7.35693
Q9VVC5	Neural conserved at 73EF, isoform A OS=Drosophila melanogaster GN=Nc73EF PE=2 SV=2 - [Q9VVC5_DROME]	75.8083	28.17	7	1	23	36	7.99636e+08	1008	112.514	6.88818
Q8SYD9	Endophilin B, isoform A OS=Drosophila melanogaster GN=EndoB PE=2 SV=1 - [Q8SYD9_DROME]	75.516	36.41	6	13	13	29	2.90425e+08	390	43.5641	6.0874
Q7YTY8	GH05223p OS=Drosophila melanogaster GN=IA-2 PE=2 SV=1 - [Q7YTY8_DROME]	75.4165	11.42	6	10	10	24	1.40145e+08	1287	143.291	6.23975
P36975	Synaptosomal-associated protein 25 OS=Drosophila melanogaster GN=Snap25 PE=2 SV=1 - [SNP25_DROME]	75.4113	70.75	1	14	16	31	5.59136e+08	212	23.6702	4.61475
P91926	AP-2 complex subunit alpha OS=Drosophila melanogaster GN=AP-2alpha PE=1 SV=1 - [AP2A_DROME]	74.8038	24.26	2	21	21	32	4.33552e+08	940	105.553	7.18115
P81900	cAMP-dependent protein kinase type II regulatory subunit OS=Drosophila melanogaster GN=Pka-R2 PE=1 SV=2 - [KAPR2_DROME]	74.6794	53.58	3	19	19	33	8.88731e+08	377	42.7214	4.97021
M9NE66	Nervous wreck, isoform B OS=Drosophila melanogaster GN=nwk PE=4 SV=1 - [M9NE66_DROME]	73.3893	21.8	6	1	20	35	2.2011e+08	1000	109.123	4.60205
Q9VM14	Acetyltransferase component of pyruvate dehydrogenase complex OS=Drosophila melanogaster GN=CG5261 PE=2 SV=1 - [Q9VM14_DROME]	73.3312	39.84	16	17	17	26	5.14595e+08	512	54.2176	9.56885
Q8WQ61	Eps-15 protein OS=Drosophila melanogaster GN=Eps-15 PE=2 SV=1 - [Q8WQ61_DROME]	71.8861	21.55	2	1	18	32	3.51715e+08	1253	134.357	5.2749
P62152	Calmodulin OS=Drosophila melanogaster GN=Cam PE=1 SV=2 - [CALM_DROME]	71.6731	89.93	2	13	13	30	9.94835e+08	149	16.7998	4.22119
P83967	Actin, indirect flight muscle OS=Drosophila melanogaster GN=Act88F PE=1 SV=1 - [ACT6_DROME]	71.2504	34.31	1	1	12	31	4398065046	376	41.6728	5.47803
A4V134	Calcium/calmodulin-dependent protein kinase II, isoform E OS=Drosophila melanogaster GN=CaMKII PE=4 SV=1 - [A4V134_DROME]	70.1126	30.45	9	16	16	26	6.25041e+08	509	57.5333	7.31299
P21521	Synaptotagmin 1 OS=Drosophila melanogaster GN=Syt1 PE=1 SV=3 - [SY65_DROME]	69.1777	42.19	2	1	19	27	1.05399e+09	474	53.2265	5.88428
Q8IML4	V-type proton ATPase subunit a OS=Drosophila melanogaster GN=Vha100-1 PE=3 SV=1 - [Q8IML4_DROME]	69.0656	23.76	4	2	19	28	4.40476e+08	850	96.5103	6.65381
P20478	Glutamine synthetase 2 cytoplasmic OS=Drosophila melanogaster GN=Gs2 PE=2 SV=3 - [GLNA2_DROME]	68.8115	29.81	4	11	11	45	1422326268	369	41.2781	5.63037
X2J979	Synaptotagmin 1, isoform H OS=Drosophila melanogaster GN=Syt1 PE=4 SV=1 - [X2J979_DROME]	68.2313	42.07	1	1	19	27	9.22611e+08	473	53.0975	6.01123
Q02645	Protein hu-li tai shao OS=Drosophila melanogaster GN=hts PE=1 SV=2 - [HTS_DROME]	67.2334	22.92	3	18	24	30	4.21295e+08	1156	127.86	6.39209
Q86P41	V-type proton ATPase subunit a (Fragment) OS=Drosophila melanogaster GN=Vha100-1 PE=2 SV=1 - [Q86P41_DROME]	67.0844	21.27	6	1	18	28	4.40476e+08	818	93.2861	7.44482
P31409	V-type proton ATPase subunit B OS=Drosophila melanogaster GN=Vha55 PE=2 SV=1 - [VATB_DROME]	66.3365	38.57	1	15	15	28	1435216522	490	54.5149	5.40186
O01666	ATP synthase subunit gamma, mitochondrial OS=Drosophila melanogaster GN=ATPsyn-gamma PE=2 SV=2 - [ATPG_DROME]	65.3956	42.76	1	13	13	28	1.15353e+09	297	32.8501	9.21729
O02649	60 kDa heat shock protein, mitochondrial OS=Drosophila melanogaster GN=Hsp60 PE=1 SV=3 - [CH60_DROME]	64.8126	34.73	2	18	18	25	2.06508e+08	573	60.7709	5.49072
Q94523	Succinate dehydrogenase [ubiquinone] flavoprotein subunit, mitochondrial OS=Drosophila melanogaster GN=SdhA PE=2 SV=3 - [SDHA_DROME]	64.5258	37.97	1	17	17	25	5.00426e+08	661	72.2973	7.12256
Q9VHJ8	SkpA associated protein, isoform A OS=Drosophila melanogaster GN=skap PE=3 SV=2 - [Q9VHJ8_DROME]	64.2669	37.85	3	17	17	29	1.31751e+09	502	54.773	8.66064
Q9VPX6	Adenylyl cyclase-associated protein OS=Drosophila melanogaster GN=capt PE=2 SV=2 - [Q9VPX6_DROME]	62.3848	22.61	3	12	13	25	175947155	783	84.4336	5.18604
Q9W2L6	CG9394 OS=Drosophila melanogaster GN=CG9394 PE=2 SV=1 - [Q9W2L6_DROME]	62.2329	28.72	1	17	17	28	3.63972e+08	679	76.6594	5.45264
M9NG39	Protein on ecdysone puffs, isoform D OS=Drosophila melanogaster GN=Pep PE=4 SV=1 - [M9NG39_DROME]	62.0136	20.78	4	11	11	21	1.96506e+08	693	75.5525	5.43994
P29844	Heat shock 70 kDa protein cognate 3 OS=Drosophila melanogaster GN=Hsc70-3 PE=2 SV=2 - [HSP7C_DROME]	61.6434	27.74	4	11	16	21	615308563	656	72.2165	5.36377
P91621	Protein still life, isoform SIF type 1 OS=Drosophila melanogaster GN=sif PE=2 SV=2 - [SIF1_DROME]	61.5768	10.81	7	0	18	26	1.6165e+08	2072	230.985	8.01611
Q9VVL7	Dihydrolipoyl dehydrogenase OS=Drosophila melanogaster GN=CG7430 PE=2 SV=1 - [Q9VVL7_DROME]	60.9994	23.81	1	9	9	21	9.57938e+08	504	53.0515	6.87354
P54351	Vesicle-fusing ATPase 2 OS=Drosophila melanogaster GN=Nsf2 PE=2 SV=2 - [NSF2_DROME]	60.1914	23.27	1	4	18	26	4.40099e+08	752	83.3817	6.7417
Q8IQ62	Still life, isoform F OS=Drosophila melanogaster GN=sif PE=4 SV=2 - [Q8IQ62_DROME]	59.8784	8.69	5	3	20	29	1.6165e+08	2657	295.072	7.82568
Q7KV27	CG1640, isoform A OS=Drosophila melanogaster GN=CG1640 PE=4 SV=1 - [Q7KV27_DROME]	59.6481	35.39	3	15	15	21	3.52952e+08	568	63.0883	8.93896
P20228	Glutamate decarboxylase OS=Drosophila melanogaster GN=Gad1 PE=2 SV=2 - [DCE_DROME]	59.4718	26.86	3	13	13	31	1.30561e+09	510	57.782	6.53662
P07486	Glyceraldehyde-3-phosphate dehydrogenase 1 OS=Drosophila melanogaster GN=Gapdh1 PE=2 SV=2 - [G3P1_DROME]	58.562	51.51	3	3	15	35	1.34339e+09	332	35.3282	8.17725
Q9XTL9	Glycogen phosphorylase OS=Drosophila melanogaster GN=GlyP PE=2 SV=2 - [PYG_DROME]	57.3776	27.01	1	22	22	29	1.8511e+08	844	96.9352	6.52197
P29742	Clathrin heavy chain OS=Drosophila melanogaster GN=Chc PE=1 SV=1 - [CLH_DROME]	57.1773	15.67	1	23	23	26	3.2273e+08	1678	191.055	5.71924
Q7K2P3	CG1648, isoform A OS=Drosophila melanogaster GN=CG1648 PE=2 SV=1 - [Q7K2P3_DROME]	56.7403	59.57	4	12	12	23	2.81607e+08	230	23.8393	8.90967
Q9VXF1	Serine/threonine-protein phosphatase 2B catalytic subunit 3 OS=Drosophila melanogaster GN=CanA-14F PE=1 SV=4 - [PP2B3_DROME]	56.423	37.67	2	8	17	28	3.67329e+08	584	64.2445	6.07471
Q9VQF7	Bacchus, isoform B OS=Drosophila melanogaster GN=Bacc PE=2 SV=1 - [Q9VQF7_DROME]	56.1228	30.26	1	4	4	18	2.70496e+08	152	15.4508	4.04346
Q24547	Syntaxin-1A OS=Drosophila melanogaster GN=Syx1A PE=1 SV=1 - [STX1A_DROME]	54.8588	43.99	2	12	12	25	6.55538e+08	291	33.6267	5.42725
Q27331	V-type proton ATPase catalytic subunit A isoform 2 OS=Drosophila melanogaster GN=Vha68-2 PE=1 SV=2 - [VATA2_DROME]	54.7491	30.62	3	5	15	23	1.44968e+09	614	68.2585	5.33838
Q7KN62	Transitional endoplasmic reticulum ATPase TER94 OS=Drosophila melanogaster GN=TER94 PE=1 SV=1 - [TERA_DROME]	54.7153	23.85	3	15	15	23	1.82849e+08	801	88.8033	5.35107
Q01604	Phosphoglycerate kinase OS=Drosophila melanogaster GN=Pgk PE=2 SV=2 - [PGK_DROME]	54.4841	46.75	4	18	18	21	2.02452e+08	415	43.834	7.41553
Q9VMV9	Reticulon-like protein OS=Drosophila melanogaster GN=Rtnl1 PE=4 SV=2 - [Q9VMV9_DROME]	54.4548	23.7	10	11	12	22	5.32468e+08	595	63.8991	4.83057
Q7JPZ3	D.melanogaster ubiquitin (Fragment) OS=Drosophila melanogaster GN=Ubi-p63E PE=4 SV=1 - [Q7JPZ3_DROME]	54.2849	77.63	18	7	7	24	2.23556e+09	76	8.55653	7.25439
D3YE81	Collapsin response mediator protein OS=Drosophila melanogaster GN=CRMP PE=2 SV=1 - [D3YE81_DROME]	53.9257	27.84	8	16	16	23	3.4487e+08	589	64.3475	7.02002
Q7KNC5	L(3)82Fd, isoform O OS=Drosophila melanogaster GN=mtd PE=2 SV=1 - [Q7KNC5_DROME]	53.3862	22.34	20	16	16	23	2.14165e+08	1025	111.44	5.36377
Q6NN28	RE21974p OS=Drosophila melanogaster GN=Tm1 PE=2 SV=1 - [Q6NN28_DROME]	52.9811	53.33	7	0	15	23	4.36003e+08	285	32.7379	4.7417
Q0E8E8	MIP08013p1 OS=Drosophila melanogaster GN=Mpcp PE=2 SV=1 - [Q0E8E8_DROME]	52.7476	41.29	3	11	13	29	2.58406e+09	356	38.825	8.88037
P00334	Alcohol dehydrogenase OS=Drosophila melanogaster GN=Adh PE=1 SV=2 - [ADH_DROME]	52.1603	58.2	5	11	11	17	9.07201e+08	256	27.7439	7.95752
Q8T390	Endophilin-A OS=Drosophila melanogaster GN=endoA PE=1 SV=1 - [SH3G3_DROME]	52.1154	46.88	1	15	15	22	2.88384e+08	369	41.3826	5.5415
M9PHK8	Discs large 1, isoform R OS=Drosophila melanogaster GN=dlg1 PE=4 SV=1 - [M9PHK8_DROME]	52.0813	9.69	6	1	7	20	191597265	1001	106.755	8.5874
Q9W1J0	Transporter OS=Drosophila melanogaster GN=CG5549 PE=3 SV=2 - [Q9W1J0_DROME]	52.0493	13.22	2	10	10	20	9.61142e+07	1188	122.351	9.49561
Q24251	ATP synthase subunit d, mitochondrial OS=Drosophila melanogaster GN=ATPsyn-d PE=2 SV=2 - [ATP5H_DROME]	51.5719	60.11	1	13	13	20	9.17268e+08	178	20.1881	6.55127
C1C3D3	MIP08601p OS=Drosophila melanogaster GN=Tm1-RA PE=2 SV=1 - [C1C3D3_DROME]	51.4601	52.61	3	3	15	21	4.4673e+08	249	29.0279	4.86865
Q9VGQ1	CG5214 OS=Drosophila melanogaster GN=CG5214 PE=2 SV=1 - [Q9VGQ1_DROME]	51.0395	24.36	1	9	9	19	1.53698e+08	468	49.8923	9.46631
P02516	Heat shock protein 23 OS=Drosophila melanogaster GN=Hsp23 PE=2 SV=2 - [HSP23_DROME]	50.852	48.39	1	8	8	19	1.91813e+08	186	20.6164	5.84619
A5XD87	Phosphoglycerate mutase (Fragment) OS=Drosophila melanogaster GN=Pglym78 PE=3 SV=1 - [A5XD87_DROME]	50.7616	46.67	9	10	10	18	3.7295e+08	255	28.5647	6.88818
P05303	Elongation factor 1-alpha 2 OS=Drosophila melanogaster GN=Ef1alpha100E PE=2 SV=2 - [EF1A2_DROME]	50.3985	24.46	1	2	13	27	5.37518e+08	462	50.6305	8.95361
P54399	Protein disulfide-isomerase OS=Drosophila melanogaster GN=Pdi PE=2 SV=1 - [PDI_DROME]	50.1674	32.86	1	14	14	24	1.77458e+08	496	55.7464	4.81787
P31007	Disks large 1 tumor suppressor protein OS=Drosophila melanogaster GN=dlg1 PE=1 SV=2 - [DLG1_DROME]	50.044	12.58	9	4	10	21	191597265	970	106.608	6.771
Q9V9S7	Rho GTPase-activating protein 100F OS=Drosophila melanogaster GN=RhoGAP100F PE=1 SV=2 - [SYDE_DROME]	49.387	9.38	2	12	12	17	7.88819e+07	1866	198.176	9.61279
P08736	Elongation factor 1-alpha 1 OS=Drosophila melanogaster GN=Ef1alpha48D PE=1 SV=2 - [EF1A1_DROME]	49.0213	33.69	2	4	15	24	4.67477e+08	463	50.2754	9.0708
C7LA80	6-phosphofructokinase OS=Drosophila melanogaster GN=Pfk-RC PE=2 SV=1 - [C7LA80_DROME]	49.0183	21.45	3	13	13	20	2.06667e+08	788	86.6648	6.75635
P29845	Heat shock 70 kDa protein cognate 5 OS=Drosophila melanogaster GN=Hsc70-5 PE=1 SV=2 - [HSP7E_DROME]	48.9885	26.68	1	15	16	22	1.67716e+08	686	74.0202	6.354
Q9W425	Rabconnectin-3A OS=Drosophila melanogaster GN=Rbcn-3A PE=4 SV=3 - [Q9W425_DROME]	48.432	5.43	2	16	16	22	8.75997e+07	3426	377.083	6.16357
Q9W4H6	Pyruvate dehydrogenase E1 component subunit alpha OS=Drosophila melanogaster GN=l(1)G0334 PE=2 SV=2 - [Q9W4H6_DROME]	48.4208	34.84	4	12	12	19	3.23741e+08	399	43.8639	7.6792
Q0E924	LD46344p OS=Drosophila melanogaster GN=Phb2 PE=2 SV=2 - [Q0E924_DROME]	48.2584	30.77	3	11	11	21	2.34304e+08	299	33.0457	9.53955
Q24048	Sodium/potassium-transporting ATPase subunit beta-2 OS=Drosophila melanogaster GN=nrv2 PE=1 SV=2 - [ATPB2_DROME]	48.1399	22.29	1	2	8	24	2.47241e+09	323	37.2595	7.34229
Q24253	Adaptor protein complex 1/2, beta subunit OS=Drosophila melanogaster GN=AP-1-2beta PE=2 SV=1 - [Q24253_DROME]	47.3792	24.97	2	18	18	24	4.64922e+08	921	101.115	5.10986
P22700	Calcium-transporting ATPase sarcoplasmic/endoplasmic reticulum type OS=Drosophila melanogaster GN=Ca-P60A PE=1 SV=2 - [ATC1_DROME]	47.1562	20	1	15	15	17	2.13209e+08	1020	111.63	5.41455
Q9W2X6	Lethal (1) G0230, isoform A OS=Drosophila melanogaster GN=l(1)G0230 PE=2 SV=1 - [Q9W2X6_DROME]	46.8256	75.16	1	8	8	17	5.69292e+08	157	16.7177	5.98584
P54611	V-type proton ATPase subunit E OS=Drosophila melanogaster GN=Vha26 PE=2 SV=1 - [VATE_DROME]	46.6673	53.54	1	14	14	24	1.31584e+09	226	26.0658	6.15088
C1C3H4	MIP05850p (Fragment) OS=Drosophila melanogaster GN=lap-RB PE=2 SV=1 - [C1C3H4_DROME]	46.6654	18.48	3	1	11	22	4.1428e+08	752	80.1678	7.18115
P16378	G protein alpha o subunit OS=Drosophila melanogaster GN=Galphao PE=1 SV=1 - [GNAO_DROME]	46.4252	31.36	4	8	11	20	1.36551e+09	354	40.4501	5.52881
Q9VBP6	GH21316p OS=Drosophila melanogaster GN=Ssadh PE=2 SV=1 - [Q9VBP6_DROME]	46.0589	22.99	1	11	11	19	6.23457e+08	509	54.9393	8.20654
P12370	cAMP-dependent protein kinase catalytic subunit OS=Drosophila melanogaster GN=Pka-C1 PE=1 SV=3 - [KAPC_DROME]	46.0017	29.46	3	11	11	16	1.29948e+08	353	40.8131	8.68994
E1JJ37	Complexin, isoform W OS=Drosophila melanogaster GN=cpx PE=4 SV=1 - [E1JJ37_DROME]	45.595	52.52	6	8	8	16	5.41843e+08	139	16.1791	4.97021
Q5U0V7	GH06496p OS=Drosophila melanogaster GN=Synj PE=2 SV=1 - [Q5U0V7_DROME]	45.364	13.71	2	14	14	20	1.92518e+08	1218	134.514	6.99072
P91928	MICOS complex subunit Mic60 OS=Drosophila melanogaster GN=CG6455 PE=2 SV=4 - [MIC60_DROME]	45.2154	25.98	1	19	19	25	236188907	739	81.9641	8.93896
Q9VAC1	CG7920, isoform A OS=Drosophila melanogaster GN=CG7920 PE=2 SV=1 - [Q9VAC1_DROME]	44.3386	32.29	2	13	13	18	4.33887e+08	477	51.8216	8.11865
P25228	Ras-related protein Rab-3 OS=Drosophila melanogaster GN=Rab3 PE=1 SV=1 - [RAB3_DROME]	44.2336	57.73	16	10	11	18	6.9955e+08	220	24.8462	5.21143
P02255	Histone H1 OS=Drosophila melanogaster GN=His1 PE=1 SV=1 - [H1_DROME]	43.7401	29.3	7	9	9	17	1.45107e+08	256	26.3433	10.5356
D0IQJ1	RH40025p OS=Drosophila melanogaster GN=n-syb-RD PE=2 SV=1 - [D0IQJ1_DROME]	43.5281	60.74	6	6	6	14	9.32207e+08	135	14.5494	5.05908
Q9VN12	Probable sodium/potassium/calcium exchanger CG1090 OS=Drosophila melanogaster GN=CG1090 PE=2 SV=3 - [NCKXH_DROME]	43.434	8.88	1	4	4	17	2.40347e+08	642	70.6291	4.97021
P37276	Dynein heavy chain, cytoplasmic OS=Drosophila melanogaster GN=Dhc64C PE=2 SV=2 - [DYHC_DROME]	43.0928	4.57	8	16	16	20	3.75855e+07	4639	529.851	6.32861
Q7KTJ7	Basigin, isoform G OS=Drosophila melanogaster GN=Bsg PE=4 SV=1 - [Q7KTJ7_DROME]	43.0216	17.44	4	10	10	18	5.24999e+08	648	70.4875	6.88818
A8JQT5	CG34306 OS=Drosophila melanogaster GN=Cdep PE=4 SV=1 - [A8JQT5_DROME]	42.6605	5.39	2	16	16	21	3.60149e+07	3671	405.936	5.78271
Q9VI64	CG10098 OS=Drosophila melanogaster GN=CG10098 PE=2 SV=1 - [Q9VI64_DROME]	42.5494	29.18	1	9	9	16	243896533	353	37.4584	4.79248
Q9NHE5	Calcium-dependent secretion activator OS=Drosophila melanogaster GN=Caps PE=1 SV=3 - [CAPS_DROME]	42.2864	14.79	2	15	15	19	1.23769e+08	1447	163.007	6.11279
E8NH94	SD22917p OS=Drosophila melanogaster GN=opa1-like-RA PE=2 SV=1 - [E8NH94_DROME]	42.159	14.14	5	12	12	16	1.43414e+08	969	111.426	8.49951
Q95RR6	LD15002p OS=Drosophila melanogaster GN=Pur-alpha PE=2 SV=1 - [Q95RR6_DROME]	41.7111	44.53	5	10	10	14	2.08724e+08	274	30.9774	8.29443
A0A024E3A5	FI24283p1 OS=Drosophila melanogaster GN=CG6020-RA PE=2 SV=1 - [A0A024E3A5_DROME]	41.4003	31.25	4	11	11	18	1.22864e+08	416	46.8263	9.39307
E1JJL2	Flotillin 2, isoform G OS=Drosophila melanogaster GN=Flo2 PE=4 SV=1 - [E1JJL2_DROME]	41.3073	37.65	7	11	11	16	1.81002e+08	340	37.5819	6.13818
Q8T0L3	GH24511p OS=Drosophila melanogaster GN=Uba1 PE=2 SV=1 - [Q8T0L3_DROME]	41.0637	17.97	2	15	15	19	1.60127e+08	1191	130.676	5.2876
P21914	Succinate dehydrogenase [ubiquinone] iron-sulfur subunit, mitochondrial OS=Drosophila melanogaster GN=SdhB PE=2 SV=2 - [SDHB_DROME]	40.9997	36.03	3	11	11	18	3.31944e+08	297	33.7189	8.66064
Q8IRQ5	LP02262p OS=Drosophila melanogaster GN=l(1)G0255 PE=2 SV=1 - [Q8IRQ5_DROME]	40.8433	26.77	8	12	12	18	3.15034e+08	467	50.4279	7.53271
P35415	Paramyosin, long form OS=Drosophila melanogaster GN=Prm PE=1 SV=1 - [MYSP1_DROME]	40.6372	17.86	2	13	13	18	5.14968e+07	879	102.277	5.57959
P22465	Annexin B10 OS=Drosophila melanogaster GN=AnxB10 PE=2 SV=3 - [ANX10_DROME]	40.6133	31.78	1	5	8	15	4.58124e+08	321	35.6829	4.7417
Q6AWP8	RE70805p OS=Drosophila melanogaster PE=2 SV=1 - [Q6AWP8_DROME]	40.5993	15.83	3	1	13	16	2.24928e+08	1112	121.358	7.31299
Q9VZU4	CG12079-PA OS=Drosophila melanogaster GN=NDUFS3 PE=2 SV=1 - [Q9VZU4_DROME]	40.5303	23.77	1	7	7	14	1.30275e+08	265	29.9525	7.84033
A1ZBB4	CG30122, isoform B OS=Drosophila melanogaster GN=CG30122 PE=4 SV=1 - [A1ZBB4_DROME]	40.5221	14	5	2	10	17	7.04513e+07	1271	140.41	5.0083
Q23983	Soluble NSF attachment protein OS=Drosophila melanogaster GN=Snap PE=1 SV=1 - [SNAP_DROME]	40.2699	37.33	1	10	10	17	7.14905e+08	292	32.979	5.45264
Q27294	RNA-binding protein cabeza OS=Drosophila melanogaster GN=caz PE=2 SV=2 - [CAZ_DROME]	40.1023	25.06	3	5	5	14	19110986	399	38.8154	9.36377
Q8IPE8	CG4389-PB, isoform B OS=Drosophila melanogaster GN=Mtpalpha PE=3 SV=1 - [Q8IPE8_DROME]	40.0502	21.51	2	14	14	18	3.27163e+08	744	79.5882	8.85107
Q7K5K3	CG11876, isoform A OS=Drosophila melanogaster GN=CG11876 PE=2 SV=1 - [Q7K5K3_DROME]	40.0255	26.3	3	9	9	13	5.73058e+08	365	39.3264	7.79639
P24156	Protein l(2)37Cc OS=Drosophila melanogaster GN=l(2)37Cc PE=2 SV=2 - [L2CC_DROME]	39.7393	48.19	1	11	11	17	2.05467e+08	276	30.3651	5.73193
Q9VD58	CG6439, isoform A OS=Drosophila melanogaster GN=CG6439 PE=2 SV=1 - [Q9VD58_DROME]	39.6522	24.86	1	9	9	16	3.89691e+08	370	40.3559	8.54346
A8JRB8	CG5028, isoform C OS=Drosophila melanogaster GN=CG5028-RC PE=2 SV=1 - [A8JRB8_DROME]	39.3037	28.57	4	10	10	16	5.14524e+08	392	43.174	6.75635
Q9VP57	CG7752-PA OS=Drosophila melanogaster GN=pzg PE=2 SV=1 - [Q9VP57_DROME]	38.8407	13.86	1	6	6	15	4.7582e+07	996	105.015	4.89404
P91620	Protein still life, isoforms C/SIF type 2 OS=Drosophila melanogaster GN=sif PE=2 SV=2 - [SIF2_DROME]	38.7247	9.95	2	4	18	20	1.0353e+08	2061	229.787	8.79248
Q94522	Succinyl-CoA ligase [ADP/GDP-forming] subunit alpha, mitochondrial OS=Drosophila melanogaster GN=Scsalpha PE=2 SV=3 - [SUCA_DROME]	38.5349	31.4	3	9	9	14	6.50769e+08	328	34.3671	8.98291
P18431	Protein kinase shaggy OS=Drosophila melanogaster GN=sgg PE=1 SV=3 - [SGG_DROME]	38.2544	20.62	11	1	10	14	3.82176e+08	514	53.8385	8.74854
E1JIS7	Calcium/calmodulin-dependent protein kinase, isoform F OS=Drosophila melanogaster GN=CASK PE=4 SV=1 - [E1JIS7_DROME]	37.8291	18.01	6	13	13	16	1.50896e+08	916	102.39	6.15088
Q7JPS2	Igloo, isoform A OS=Drosophila melanogaster GN=igl PE=2 SV=1 - [Q7JPS2_DROME]	37.8121	50.42	2	9	9	22	9.3113e+08	240	24.9542	5.32568
P07668	Choline O-acetyltransferase OS=Drosophila melanogaster GN=Cha PE=1 SV=3 - [CLAT_DROME]	37.6508	15.4	1	10	10	14	2.29645e+08	721	81.2763	5.8335
Q6NND1	Transporter OS=Drosophila melanogaster GN=CG1732 PE=2 SV=1 - [Q6NND1_DROME]	37.4666	12.58	4	9	9	15	1.72048e+09	636	72.1927	7.38623
Q9V7N5	V-type proton ATPase subunit C OS=Drosophila melanogaster GN=Vha44 PE=2 SV=5 - [VATC_DROME]	37.2137	14.71	1	14	14	17	2.59764e+08	836	92.3323	7.56201
O62530	AP-50, isoform A OS=Drosophila melanogaster GN=AP-2mu PE=2 SV=1 - [O62530_DROME]	37.1531	25.4	1	12	12	17	2.38686e+08	437	49.8242	9.48096
Q8IMQ8	CG6330, isoform B OS=Drosophila melanogaster GN=CG6330-RB PE=2 SV=1 - [Q8IMQ8_DROME]	37.0884	23.92	2	7	7	15	5.85754e+08	347	38.6514	6.58057
Q9VB69	Malic enzyme OS=Drosophila melanogaster GN=Men-b PE=2 SV=1 - [Q9VB69_DROME]	37.0546	24.47	6	15	15	20	5.91849e+08	617	68.5498	6.7124
Q9VLB7	GDP dissociation inhibitor, isoform A OS=Drosophila melanogaster GN=Gdi PE=2 SV=1 - [Q9VLB7_DROME]	36.978	32.51	2	13	13	19	6.38638e+08	443	49.8714	5.71924
Q9VSY4	Alpha-tubulin N-acetyltransferase 1 OS=Drosophila melanogaster GN=CG3967 PE=2 SV=2 - [ATAT1_DROME]	36.9454	25.38	2	9	9	13	1.83188e+08	461	50.529	6.30322
P33438	Glutactin OS=Drosophila melanogaster GN=Glt PE=1 SV=2 - [GLT_DROME]	36.7438	17.35	1	14	15	19	202810210	1026	118.678	4.76709
Q1RL12	IP16413p OS=Drosophila melanogaster GN=nrv2 PE=2 SV=1 - [Q1RL12_DROME]	36.6492	20.81	1	1	7	19	2.41604e+09	322	36.9436	7.92822
E2QCF1	ATP citrate lyase, isoform F OS=Drosophila melanogaster GN=ATPCL PE=4 SV=1 - [E2QCF1_DROME]	36.5552	16.71	2	1	13	16	2.11301e+08	1095	119.672	7.12256
P41044	Calbindin-32 OS=Drosophila melanogaster GN=Cbp53E PE=2 SV=1 - [CAB32_DROME]	36.4378	31.29	1	7	7	14	4.36797e+08	310	35.6948	4.71631
Q9TVP3	J domain-containing protein OS=Drosophila melanogaster GN=jdp PE=2 SV=2 - [JDP_DROME]	36.1984	37.44	3	8	8	11	4.47125e+08	195	21.6375	7.44482
Q7KW39	Probable methylmalonate-semialdehyde dehydrogenase [acylating], mitochondrial OS=Drosophila melanogaster GN=CG17896 PE=2 SV=1 - [MMSA_DROME]	35.8502	25	3	10	10	13	1.64462e+08	520	55.9368	8.35303
B6IDN4	FI05468p OS=Drosophila melanogaster GN=sgg-RG PE=2 SV=1 - [B6IDN4_DROME]	35.7116	20.97	10	1	10	14	3.82176e+08	496	52.0596	8.45557
Q94514	Cytochrome c oxidase subunit 5A, mitochondrial OS=Drosophila melanogaster GN=CoVa PE=1 SV=2 - [COX5A_DROME]	35.5655	52.35	1	8	8	17	4.82761e+08	149	16.6116	5.68115
Q3YMU0	Protein disulfide-isomerase (Fragment) OS=Drosophila melanogaster GN=ERp60 PE=2 SV=1 - [Q3YMU0_DROME]	35.4343	20.86	3	9	9	13	1.82785e+08	489	55.3361	5.87158
Q9VNH7	CG2082, isoform A OS=Drosophila melanogaster GN=CG2082 PE=4 SV=1 - [Q9VNH7_DROME]	35.4188	32.88	11	10	11	15	4.13813e+08	365	39.6525	8.54346
Q9VIU8	CG10132, isoform A OS=Drosophila melanogaster GN=CG10132 PE=2 SV=2 - [Q9VIU8_DROME]	35.025	10.65	2	10	10	14	6.65579e+07	1361	152.26	6.03662
Q0E8S7	Homer, isoform E OS=Drosophila melanogaster GN=homer PE=4 SV=2 - [Q0E8S7_DROME]	34.8118	29.57	7	10	10	14	5.65583e+07	531	57.3169	8.646
Q7K569	Glycerol-3-phosphate dehydrogenase OS=Drosophila melanogaster GN=Gpo-1 PE=2 SV=1 - [Q7K569_DROME]	34.7628	20.86	1	13	13	14	2.12455e+08	724	80.3712	7.6499
A1Z9U2	CG12858 OS=Drosophila melanogaster GN=CG12858 PE=4 SV=1 - [A1Z9U2_DROME]	34.7422	16.01	2	8	8	13	3.98637e+08	762	83.2583	6.60986
P25007	Peptidyl-prolyl cis-trans isomerase OS=Drosophila melanogaster GN=Cyp1 PE=1 SV=2 - [PPIA_DROME]	34.6908	37.89	10	10	11	18	6.08442e+08	227	24.6505	9.21729
Q24211	Protein stoned-A OS=Drosophila melanogaster GN=stnA PE=1 SV=3 - [STNA_DROME]	34.3135	17.88	1	12	12	13	6.12144e+07	850	93.0531	4.56396
P29613	Triosephosphate isomerase OS=Drosophila melanogaster GN=Tpi PE=1 SV=3 - [TPIS_DROME]	34.1001	34.82	2	8	8	16	5.07281e+08	247	26.6087	5.99854
O17444	Vesicular acetylcholine transporter OS=Drosophila melanogaster GN=VAChT PE=2 SV=2 - [VACHT_DROME]	34.0893	16.78	1	7	7	13	2.11612e+08	578	64.2717	5.16064
Q9V7D2	V-type proton ATPase subunit D 1 OS=Drosophila melanogaster GN=Vha36-1 PE=2 SV=1 - [VATD1_DROME]	34.0178	49.19	2	10	10	15	3.17989e+08	246	27.61	9.53955
Q9VQ29	Cytochrome b-c1 complex subunit Rieske, mitochondrial OS=Drosophila melanogaster GN=RFeSP PE=2 SV=3 - [Q9VQ29_DROME]	33.9944	29.57	5	7	7	14	6.64046e+08	230	24.8566	8.67529
Q9VGF7	CG18347 OS=Drosophila melanogaster GN=GC1 PE=2 SV=1 - [Q9VGF7_DROME]	33.9287	20.87	3	7	7	14	2.59331e+08	321	34.5343	9.5542
P12252	cAMP-specific 3',5'-cyclic phosphodiesterase OS=Drosophila melanogaster GN=dnc PE=1 SV=4 - [PDE4B_DROME]	33.7325	13.83	9	8	8	11	7.56314e+07	1070	115.008	5.5542
Q95TK5	CG1635 OS=Drosophila melanogaster GN=CG1635 PE=2 SV=1 - [Q95TK5_DROME]	33.703	18.08	1	6	6	12	9.33444e+07	448	51.089	9.05615
Q9VYK6	CG17762-PC, isoform C OS=Drosophila melanogaster GN=Tomosyn PE=4 SV=3 - [Q9VYK6_DROME]	33.3407	7.01	5	8	8	13	55550107	1470	158.386	7.04932
Q8T0M9	Aspartate aminotransferase OS=Drosophila melanogaster GN=Got2 PE=2 SV=1 - [Q8T0M9_DROME]	33.2894	26.97	5	10	10	14	3.26115e+08	393	43.6676	8.42627
Q8MST5	Beta-Tubulin at 97EF, isoform B OS=Drosophila melanogaster GN=betaTub97EF PE=2 SV=1 - [Q8MST5_DROME]	32.8489	21.66	2	3	8	19	6.70399e+08	457	51.2196	4.85596
X2JIM3	CG15894, isoform D OS=Drosophila melanogaster GN=CG15894 PE=4 SV=1 - [X2JIM3_DROME]	32.7386	12.26	4	11	11	14	2.73513e+08	1493	157.284	8.66064
Q9VZU7	Ubiquitin carboxyl-terminal hydrolase OS=Drosophila melanogaster GN=CG12082 PE=2 SV=1 - [Q9VZU7_DROME]	32.4463	15.36	1	10	10	13	7.82394e+07	827	92.0333	5.49072
A1Z7V2	Bruchpilot, isoform F OS=Drosophila melanogaster GN=brp PE=2 SV=2 - [A1Z7V2_DROME]	32.3737	14.27	4	1	12	15	144072399	750	83.2077	8.38232
M9PHI8	CG42450, isoform B OS=Drosophila melanogaster GN=CG42450 PE=4 SV=1 - [M9PHI8_DROME]	32.0852	9.84	2	8	8	15	3.4172e+07	1280	137.972	5.69385
O18332	FI01544p OS=Drosophila melanogaster GN=Rab1 PE=2 SV=1 - [O18332_DROME]	32.0143	42.93	26	6	8	13	3.70113e+08	205	22.7484	5.46533
A9J7N9	Aldehyde dehydrogenase OS=Drosophila melanogaster GN=Aldh PE=2 SV=1 - [A9J7N9_DROME]	31.2305	26.73	16	12	12	14	1.01334e+09	520	57.017	6.80029
Q9VUC1	CG6603-PA, isoform A OS=Drosophila melanogaster GN=Hsc70Cb PE=2 SV=1 - [Q9VUC1_DROME]	30.9239	20.15	3	13	13	17	1.69421e+08	804	88.4457	5.42725
Q9V3J1	V-type proton ATPase subunit H OS=Drosophila melanogaster GN=VhaSFD PE=2 SV=2 - [VATH_DROME]	30.6467	20.94	1	9	9	12	1.28325e+08	468	53.6997	6.60986
O96681	Plexin A OS=Drosophila melanogaster GN=PlexA PE=2 SV=1 - [O96681_DROME]	30.5441	6.43	8	13	13	16	3.66236e+07	1945	218.141	6.68311
P36179	Serine/threonine-protein phosphatase PP2A 65 kDa regulatory subunit OS=Drosophila melanogaster GN=Pp2A-29B PE=2 SV=4 - [2AAA_DROME]	30.3444	15.74	4	10	10	16	1.41053e+08	591	65.3823	5.04639
B7Z0W9	CG42265, isoform D OS=Drosophila melanogaster GN=CG15776 PE=4 SV=2 - [B7Z0W9_DROME]	30.3306	5.46	2	6	6	10	1.05349e+08	1576	169.644	4.93213
P61851	Superoxide dismutase [Cu-Zn] OS=Drosophila melanogaster GN=Sod PE=1 SV=2 - [SODC_DROME]	30.3015	47.06	2	6	6	14	5.38857e+08	153	15.6887	6.11279
A1ZBJ2	CG7461 OS=Drosophila melanogaster GN=CG7461 PE=3 SV=2 - [A1ZBJ2_DROME]	30.2869	29.03	2	13	13	14	9.89961e+07	627	68.325	7.76709
O61491	Flotillin-1 OS=Drosophila melanogaster GN=Flo-1 PE=2 SV=1 - [FLOT1_DROME]	30.2536	22.77	1	10	10	14	1.97365e+08	426	47.1052	5.64307
A1Z9E3	Elongation factor Tu OS=Drosophila melanogaster GN=EfTuM PE=3 SV=1 - [A1Z9E3_DROME]	30.1968	19.22	3	6	6	10	1.30309e+08	489	53.9577	8.03076
M9PCP1	Nckx30C, isoform F OS=Drosophila melanogaster GN=Nckx30C PE=4 SV=1 - [M9PCP1_DROME]	30.0282	8.15	2	1	4	10	1.00346e+08	847	91.0613	7.45947
Q9VML2	Blue cheese OS=Drosophila melanogaster GN=bchs PE=4 SV=4 - [Q9VML2_DROME]	29.893	3.67	1	8	10	14	3.87379e+07	3489	389.577	6.96143
Q59E09	Acetyl-coenzyme A synthetase OS=Drosophila melanogaster GN=AcCoAS PE=2 SV=2 - [Q59E09_DROME]	29.2238	21.64	2	10	10	10	1.04091e+08	670	75.8965	5.70654
Q0E8X7	CG30415, isoform A OS=Drosophila melanogaster GN=CG30415 PE=4 SV=1 - [Q0E8X7_DROME]	28.9328	39.02	1	6	6	13	320718036	82	9.53489	9.67139
Q8SX68	Uncharacterized protein CG10915 OS=Drosophila melanogaster GN=CG10915 PE=1 SV=1 - [Y0915_DROME]	28.8102	17.24	1	7	7	10	3.28806e+07	609	65.3815	7.06396
P84029	Cytochrome c-2 OS=Drosophila melanogaster GN=Cyt-c-p PE=1 SV=2 - [CYC2_DROME]	28.5768	50	2	7	7	14	6.40201e+08	108	11.7271	9.56885
Q24439	ATP synthase subunit O, mitochondrial OS=Drosophila melanogaster GN=Oscp PE=2 SV=2 - [ATPO_DROME]	28.5177	38.28	2	9	9	13	1.16959e+09	209	22.4083	9.62744
M9NE07	CG9132, isoform C OS=Drosophila melanogaster GN=CG9132 PE=4 SV=1 - [M9NE07_DROME]	28.4238	38.24	2	7	7	13	3.80294e+08	204	21.6469	8.08936
P84051	Histone H2A OS=Drosophila melanogaster GN=His2A PE=1 SV=2 - [H2A_DROME]	28.1929	47.58	2	4	6	14	4.25334e+08	124	13.3545	10.7261
Q0KHZ6	CG7834, isoform A OS=Drosophila melanogaster GN=CG7834 PE=4 SV=1 - [Q0KHZ6_DROME]	28.147	52.96	2	12	12	13	1.97664e+08	253	27.2008	8.04541
C7LAA5	GM15464p OS=Drosophila melanogaster GN=CG30122-RB PE=2 SV=1 - [C7LAA5_DROME]	28.0193	15.8	2	1	9	13	3.87649e+07	1095	121.193	5.30029
P52029	Glucose-6-phosphate isomerase OS=Drosophila melanogaster GN=Pgi PE=2 SV=2 - [G6PI_DROME]	27.9986	14.87	1	8	8	11	2.67127e+08	558	62.2999	7.12256
C9QP57	Mitochondrial import inner membrane translocase subunit TIM44 OS=Drosophila melanogaster GN=CG11779-RB PE=2 SV=1 - [C9QP57_DROME]	27.9602	18.93	6	7	7	10	5.12825e+07	428	48.9428	6.48096
P13060	Elongation factor 2 OS=Drosophila melanogaster GN=EF2 PE=1 SV=4 - [EF2_DROME]	27.934	13.39	1	12	12	14	1.40368e+08	844	94.3981	6.59521
Q27889	Serine/threonine-protein phosphatase 2B catalytic subunit 2 OS=Drosophila melanogaster GN=Pp2B-14D PE=1 SV=2 - [PP2B2_DROME]	27.6971	28.77	2	3	12	17	2.67764e+08	570	63.0608	5.88428
O18404	3-hydroxyacyl-CoA dehydrogenase type-2 OS=Drosophila melanogaster GN=scu PE=1 SV=1 - [HCD2_DROME]	27.5189	41.57	2	9	9	13	2.34259e+08	255	26.8882	9.02686
C8VUZ1	RE12912p OS=Drosophila melanogaster GN=Psa-RA PE=2 SV=1 - [C8VUZ1_DROME]	27.4545	13.63	7	12	12	15	1.19883e+08	866	99.25	5.30029
Q9VBU7	Nup358 OS=Drosophila melanogaster GN=Nup358 PE=4 SV=2 - [Q9VBU7_DROME]	27.3718	3.38	3	7	7	12	2.43445e+07	2695	296.201	6.0874
P25455	1-phosphatidylinositol 4,5-bisphosphate phosphodiesterase classes I and II OS=Drosophila melanogaster GN=Plc21C PE=2 SV=3 - [PIP1_DROME]	27.3643	9.18	1	10	10	12	1.04988e+08	1318	146.3	7.31299
P91927	LETM1 and EF-hand domain-containing protein anon-60Da, mitochondrial OS=Drosophila melanogaster GN=Letm1 PE=2 SV=2 - [A60DA_DROME]	27.2481	11.25	1	7	7	10	4.96165e+07	1013	113.511	6.84424
Q8IP94	CG5353-PB, isoform B OS=Drosophila melanogaster GN=Aats-thr PE=3 SV=1 - [Q8IP94_DROME]	27.2477	15.07	4	9	9	12	1.89454e+08	690	79.2949	6.90283
Q94516	ATP synthase subunit b, mitochondrial OS=Drosophila melanogaster GN=ATPsyn-b PE=2 SV=2 - [AT5F1_DROME]	27.2322	25.93	1	7	7	11	4.1504e+08	243	27.3403	8.71924
Q9VZA4	Band 7 protein CG42540 OS=Drosophila melanogaster GN=CG42540 PE=2 SV=2 - [BND7A_DROME]	26.9968	21.58	7	9	9	12	308050200	505	57.4908	7.25439
F6J6B9	CG1633 (Fragment) OS=Drosophila melanogaster GN=CG1633 PE=4 SV=1 - [F6J6B9_DROME]	26.8056	37.71	2	7	7	10	3.31439e+08	175	19.846	5.42725
Q9VL70	CG4600-PA OS=Drosophila melanogaster GN=yip2 PE=2 SV=1 - [Q9VL70_DROME]	26.7624	23.87	2	6	6	10	2.63626e+08	398	41.5841	8.51416
Q9VH76	Synaptosomal-associated protein OS=Drosophila melanogaster GN=Snap24 PE=2 SV=1 - [Q9VH76_DROME]	26.6995	44.81	1	7	9	13	2.35112e+08	212	23.5394	4.79248
P08985	Histone H2A.v OS=Drosophila melanogaster GN=His2Av PE=1 SV=2 - [H2AV_DROME]	26.6342	56.03	1	5	7	10	4.29318e+08	141	14.9723	10.2427
P17210	Kinesin heavy chain OS=Drosophila melanogaster GN=Khc PE=1 SV=2 - [KINH_DROME]	26.3712	16.31	2	12	12	13	1.132e+08	975	110.331	5.77002
Q8T079	Putative oxidoreductase GLYR1 homolog OS=Drosophila melanogaster GN=CG4747 PE=1 SV=1 - [GLYR1_DROME]	26.3682	16.78	2	7	7	10	7.66248e+07	602	65.211	6.1001
Q9NJH0	Elongation factor 1-gamma OS=Drosophila melanogaster GN=Ef1gamma PE=2 SV=2 - [EF1G_DROME]	26.231	22.51	1	9	9	11	9.91782e+07	431	48.9368	7.04932
Q9VCZ9	Neurexin 1, isoform A OS=Drosophila melanogaster GN=Nrx-1 PE=4 SV=1 - [Q9VCZ9_DROME]	26.1217	5.72	3	1	9	10	7.06913e+07	1837	199.174	7.15186
A5HBQ4	Neurexin OS=Drosophila melanogaster PE=2 SV=1 - [A5HBQ4_DROME]	26.0702	5.71	2	1	9	10	7.06913e+07	1840	199.528	7.1958
P02283	Histone H2B OS=Drosophila melanogaster GN=His2B PE=1 SV=2 - [H2B_DROME]	25.9539	58.54	1	8	8	14	2.03354e+09	123	13.6875	10.3452
M9NDT7	Disabled, isoform C OS=Drosophila melanogaster GN=Dab PE=4 SV=1 - [M9NDT7_DROME]	25.7696	9.04	9	12	12	14	3.20741e+08	2047	224.859	5.37646
Q9VH10	CG3996 OS=Drosophila melanogaster GN=CG3996 PE=4 SV=2 - [Q9VH10_DROME]	25.6376	5.79	1	12	12	14	5.58832e+07	3111	349.426	8.06006
A1Z7H3	Lethal (2) 44DEa, isoform C OS=Drosophila melanogaster GN=Acsl PE=4 SV=1 - [A1Z7H3_DROME]	25.3586	14.99	6	10	10	12	1.00436e+08	707	79.3773	8.44092
P22058	Chromosomal protein D1 OS=Drosophila melanogaster GN=D1 PE=1 SV=3 - [CPD1_DROME]	25.312	30.14	1	8	8	15	1.36733e+08	355	36.9789	6.63916
Q8IQW5	CG14207-PB, isoform B OS=Drosophila melanogaster GN=HspB8 PE=2 SV=1 - [Q8IQW5_DROME]	25.2788	43.75	3	2	6	10	1.37932e+08	192	21.7642	6.56592
Q9VHX9	CD98 heavy chain OS=Drosophila melanogaster GN=CD98hc PE=2 SV=1 - [Q9VHX9_DROME]	25.2702	13.98	2	7	7	11	9.49758e+07	565	62.6377	5.69385
A8JQW1	CG8176, isoform D OS=Drosophila melanogaster GN=CG8176 PE=4 SV=1 - [A8JQW1_DROME]	24.9291	6.59	5	5	5	9	1.58464e+07	1199	127.52	8.25049
Q8IM86	Unc-13, isoform B OS=Drosophila melanogaster GN=unc-13 PE=4 SV=1 - [Q8IM86_DROME]	24.919	4.43	7	6	12	12	3.83522e+07	3183	359.85	6.3667
P08879	Nucleoside diphosphate kinase OS=Drosophila melanogaster GN=awd PE=1 SV=3 - [NDKA_DROME]	24.7689	40.52	3	5	5	9	3.22713e+08	153	17.1589	8.11865
Q8IMJ0	CG31030, isoform A OS=Drosophila melanogaster GN=CG31030 PE=4 SV=1 - [Q8IMJ0_DROME]	24.6922	21.35	4	8	8	12	2.65705e+08	384	42.4198	5.37646
Q8IGE9	RH35990p (Fragment) OS=Drosophila melanogaster GN=lost PE=2 SV=1 - [Q8IGE9_DROME]	24.6453	17.04	3	6	6	12	4.14363e+07	534	58.7479	9.33447
P50887	60S ribosomal protein L22 OS=Drosophila melanogaster GN=RpL22 PE=1 SV=2 - [RL22_DROME]	24.6323	14.05	1	4	4	10	3.66813e+07	299	30.5919	10.1108
C8VV50	RE63353p OS=Drosophila melanogaster GN=CG10724-RB PE=2 SV=1 - [C8VV50_DROME]	24.3256	18.54	2	8	8	9	9.61031e+07	604	66.0704	6.72705
P48809	Heterogeneous nuclear ribonucleoprotein 27C OS=Drosophila melanogaster GN=Hrb27C PE=1 SV=2 - [RB27C_DROME]	24.2063	23.75	9	6	6	12	6.57865e+07	421	44.7417	6.80029
Q9VVU1	CG3902-PA OS=Drosophila melanogaster GN=CG3902-RA PE=2 SV=1 - [Q9VVU1_DROME]	24.044	27.29	2	9	9	12	1.3501e+08	414	45.337	6.7124
P40797	Protein peanut OS=Drosophila melanogaster GN=pnut PE=1 SV=2 - [PNUT_DROME]	23.9466	12.06	1	6	6	9	4.03023e+07	539	60.106	8.74854
A1Z6R7	CG30158 OS=Drosophila melanogaster GN=CG30158-RA PE=2 SV=1 - [A1Z6R7_DROME]	23.8492	28.21	2	5	5	8	4.68689e+07	280	30.2145	9.24658
Q9VMI3	CG9140, isoform B OS=Drosophila melanogaster GN=CG9140 PE=2 SV=1 - [Q9VMI3_DROME]	23.8376	17.72	2	7	7	11	3.44633e+07	474	51.7973	8.47021
Q9VIQ8	CG10664-PA, isoform A OS=Drosophila melanogaster GN=CoIV PE=2 SV=1 - [Q9VIQ8_DROME]	23.8356	31.87	1	8	8	11	7.32578e+08	182	20.5067	8.25049
O16158	Calcium-binding protein OS=Drosophila melanogaster GN=Scp2 PE=2 SV=1 - [O16158_DROME]	23.8244	19.57	2	3	3	8	1.2872e+08	184	21.2659	4.56396
P20477	Glutamine synthetase 1, mitochondrial OS=Drosophila melanogaster GN=Gs1 PE=2 SV=3 - [GLNA1_DROME]	23.6451	17.29	1	7	7	9	9.78623e+08	399	44.3684	6.45557
Q9U6R9	GH13039p OS=Drosophila melanogaster GN=gammaSnap1 PE=2 SV=1 - [Q9U6R9_DROME]	23.4677	26.49	1	7	7	10	1.77048e+08	302	33.675	5.32568
Q9VU35	CG11267-PA OS=Drosophila melanogaster GN=CG11267 PE=2 SV=1 - [Q9VU35_DROME]	23.4548	65.05	2	7	7	13	4.4975e+08	103	11.0092	9.08545
Q9VB10	CG5590 OS=Drosophila melanogaster GN=CG5590 PE=2 SV=1 - [Q9VB10_DROME]	23.4421	15.29	1	5	5	9	5.18491e+07	412	44.3257	8.01611
Q8T4G5	CG6512-PA, isoform A OS=Drosophila melanogaster GN=CG6512 PE=2 SV=1 - [Q8T4G5_DROME]	23.416	17.68	2	12	12	14	8.83659e+07	826	89.6441	8.95361
P45594	Cofilin/actin-depolymerizing factor homolog OS=Drosophila melanogaster GN=tsr PE=2 SV=1 - [CADF_DROME]	23.3894	45.95	1	8	8	12	1.00711e+09	148	17.1425	7.1665
Q9W141	Putative ATP synthase subunit f, mitochondrial OS=Drosophila melanogaster GN=CG4692 PE=1 SV=1 - [ATPK_DROME]	23.3269	50.47	2	6	6	9	7.04295e+08	107	12.4754	10.0962
Q9V9E3	Presequence protease, mitochondrial OS=Drosophila melanogaster GN=CG3107 PE=2 SV=2 - [PREP_DROME]	23.3267	9.28	1	7	7	9	6.5053e+07	1034	119.249	6.81494
Q8MQS7	Malate dehydrogenase OS=Drosophila melanogaster GN=Mdh1 PE=2 SV=1 - [Q8MQS7_DROME]	23.2977	29.67	2	9	9	11	9.78373e+07	337	36.0496	7.38623
Q9V4E0	CG1970, isoform B OS=Drosophila melanogaster GN=CG1970-RA PE=2 SV=2 - [Q9V4E0_DROME]	23.278	18.16	1	6	6	8	1.16738e+08	468	52.887	6.66846
O77062	Amino acid transporter OS=Drosophila melanogaster GN=Eaat1 PE=2 SV=1 - [O77062_DROME]	23.1606	12.94	2	4	4	15	1.04315e+09	479	52.3253	6.43018
P20354	G protein alpha s subunit OS=Drosophila melanogaster GN=Galphas PE=2 SV=1 - [GNAS_DROME]	23.0316	24.68	2	7	8	10	1.60851e+08	385	44.9707	7.6499
Q9VH91	CG31352, isoform A OS=Drosophila melanogaster GN=Unc-115a PE=2 SV=4 - [Q9VH91_DROME]	23.0301	11.04	11	7	7	11	5.97318e+07	806	89.5406	8.68994
A8JUX2	Rab3 GDP-GTP exchange factor, isoform E OS=Drosophila melanogaster GN=Rab3-GEF PE=4 SV=2 - [A8JUX2_DROME]	22.953	4.71	6	8	8	10	4.59286e+07	2124	229.917	9.0415
P84040	Histone H4 OS=Drosophila melanogaster GN=His4 PE=1 SV=2 - [H4_DROME]	22.9324	50.49	1	5	5	10	5.50712e+08	103	11.3744	11.356
Q9VWD1	CG14235-PA, isoform A OS=Drosophila melanogaster GN=CoVIb PE=4 SV=2 - [Q9VWD1_DROME]	22.8807	38.54	3	5	5	12	1.00401e+09	96	11.4163	8.70459
X2JCI0	Fasciclin 2, isoform H OS=Drosophila melanogaster GN=Fas2 PE=4 SV=1 - [X2JCI0_DROME]	22.7802	13.22	7	8	8	9	5.80164e+07	832	93.0211	6.13818
Q59E58	Zipper, isoform C OS=Drosophila melanogaster GN=zip PE=4 SV=1 - [Q59E58_DROME]	22.4677	6.6	10	10	11	12	4.09306e+07	1971	226.778	5.46533
B7YZW8	Cytoplasmic linker protein 190, isoform S OS=Drosophila melanogaster GN=CLIP-190 PE=4 SV=2 - [B7YZW8_DROME]	22.4537	8.23	7	10	10	13	2.76613e+07	1653	184.481	4.94482
Q03427	Lamin-C OS=Drosophila melanogaster GN=LamC PE=1 SV=2 - [LAMC_DROME]	22.1089	18.68	1	8	9	10	5.66774e+07	621	69.8177	6.84424
A8DZ06	CG4587, isoform J OS=Drosophila melanogaster GN=CG4587 PE=4 SV=2 - [A8DZ06_DROME]	22.0688	6.67	2	4	7	10	1.31478e+08	1260	142.399	6.25244
Q9V6K1	Tripeptidyl-peptidase 2 OS=Drosophila melanogaster GN=TppII PE=1 SV=2 - [TPP2_DROME]	21.9887	4.65	1	6	6	10	4.91267e+07	1441	158.638	7.59131
Q8IHG0	AT04516p OS=Drosophila melanogaster GN=Drp1 PE=2 SV=1 - [Q8IHG0_DROME]	21.8961	10.61	3	7	7	8	1.42534e+08	735	82.4877	6.97607
Q9VWT1	GH22474p OS=Drosophila melanogaster GN=Aats-his PE=2 SV=1 - [Q9VWT1_DROME]	21.8859	9	3	3	3	9	2.52161e+07	522	57.7102	6.94678
A0A088BCF8	Cytochrome oxidase subunit II (Fragment) OS=Drosophila melanogaster GN=COII PE=4 SV=1 - [A0A088BCF8_DROME]	21.8321	15.87	5	3	3	11	2.94872e+08	208	24.0012	5.23682
O96827	Probable elongation factor 1-beta OS=Drosophila melanogaster GN=Ef1beta PE=1 SV=3 - [EF1B_DROME]	21.7817	28.83	1	5	5	8	3.91684e+07	222	24.2321	4.57666
C7LA76	LP11008p OS=Drosophila melanogaster GN=Hsp70Ba-RA PE=2 SV=1 - [C7LA76_DROME]	21.7805	9.83	9	1	5	8	5.46786e+08	641	70.1375	5.77002
Q9VZI1	Transgelin OS=Drosophila melanogaster GN=Chd64 PE=2 SV=2 - [Q9VZI1_DROME]	21.7738	35.11	2	5	5	9	1.84441e+08	188	20.6314	8.42627
Q06943	High mobility group protein Z OS=Drosophila melanogaster GN=HmgZ PE=1 SV=1 - [HMGZ_DROME]	21.7688	32.43	1	3	4	8	1.06418e+08	111	12.6485	9.29053
Q8SXX1	Phosphatidylinositol 5-phosphate 4-kinase, isoform A OS=Drosophila melanogaster GN=PIP4K PE=2 SV=1 - [Q8SXX1_DROME]	21.6952	14.6	1	5	5	7	1.12071e+08	404	47.003	7.37158
Q7K084	Obp44a OS=Drosophila melanogaster GN=Obp44a PE=2 SV=1 - [Q7K084_DROME]	21.644	34.27	1	6	6	10	276567721	143	15.8502	8.03076
Q7JR58	CG6543, isoform A OS=Drosophila melanogaster GN=CG6543 PE=2 SV=1 - [Q7JR58_DROME]	21.5213	29.83	1	7	7	11	1.87501e+08	295	31.5621	8.63135
Q8T4D1	AT03366p OS=Drosophila melanogaster GN=ps PE=2 SV=1 - [Q8T4D1_DROME]	21.4168	12.8	11	6	6	9	1.4624e+08	539	56.0468	7.76709
Q7KS34	Diacylglycerol kinase OS=Drosophila melanogaster GN=CG31140-RB PE=2 SV=2 - [Q7KS34_DROME]	21.4095	10.72	7	12	12	14	1.21516e+08	1026	113.89	6.75635
Q9VZF9	Cuticular protein 64Ad OS=Drosophila melanogaster GN=Cpr64Ad PE=2 SV=2 - [Q9VZF9_DROME]	21.0744	28.34	1	4	4	6	8.37798e+07	247	24.264	5.45264
Q9VNW6	CG7470, isoform A OS=Drosophila melanogaster GN=CG7470 PE=2 SV=1 - [Q9VNW6_DROME]	21.0705	17.14	1	10	10	11	4.24333e+07	776	84.0394	6.72705
M9PET0	Glycerol-3-phosphate dehydrogenase [NAD(+)] OS=Drosophila melanogaster GN=Gpdh PE=3 SV=1 - [M9PET0_DROME]	21.0507	19.71	5	5	5	9	3.59162e+08	350	38.2338	6.60986
Q960M4	LD45324p OS=Drosophila melanogaster GN=Prx5 PE=2 SV=1 - [Q960M4_DROME]	21.0393	35.26	1	5	5	8	279917933	190	19.8834	8.67529
Q24407	ATP synthase-coupling factor 6, mitochondrial OS=Drosophila melanogaster GN=ATPsyn-Cf6 PE=3 SV=1 - [ATP5J_DROME]	21.0161	44.34	1	5	5	10	826483970	106	11.9283	9.0415
Q9VDH3	CG10830 OS=Drosophila melanogaster GN=CG10830 PE=2 SV=1 - [Q9VDH3_DROME]	21.0001	22.81	1	7	7	13	2.41295e+08	228	25.954	6.87354
Q9VA18	Lethal (3) 03670 OS=Drosophila melanogaster GN=l(3)03670 PE=2 SV=1 - [Q9VA18_DROME]	20.9927	43.05	2	8	8	9	8.19046e+07	223	24.1685	8.96826
Q9VM93	LD33094p OS=Drosophila melanogaster GN=Liprin-alpha PE=1 SV=2 - [Q9VM93_DROME]	20.9456	11.57	4	10	11	14	3.71045e+07	1201	134.643	6.23975
Q6NR14	RE21134p OS=Drosophila melanogaster GN=CG32206 PE=2 SV=1 - [Q6NR14_DROME]	20.9345	7.3	3	7	7	8	4.42018e+07	1260	137.547	7.82568
Q8IR93	CG1938-PB, isoform B OS=Drosophila melanogaster GN=Dlic PE=4 SV=1 - [Q8IR93_DROME]	20.9142	13.32	2	4	4	6	3.94624e+07	398	44.1764	6.12549
Q9VRL0	CG4769, isoform A OS=Drosophila melanogaster GN=CG4769 PE=2 SV=1 - [Q9VRL0_DROME]	20.8458	26.71	1	8	8	11	6.47811e+08	307	33.7433	8.52881
Q9VEJ0	Peroxiredoxin 5037 OS=Drosophila melanogaster GN=Prx3 PE=2 SV=2 - [Q9VEJ0_DROME]	20.7403	36.75	1	9	9	9	3.85261e+08	234	26.3628	7.48877
B8A408	MIP03122p (Fragment) OS=Drosophila melanogaster GN=hts-RF PE=2 SV=1 - [B8A408_DROME]	20.7153	34.69	2	1	7	8	5.99635e+07	245	27.344	9.33447
Q7KUB0	Isocitrate dehydrogenase [NADP] OS=Drosophila melanogaster GN=Idh PE=3 SV=1 - [Q7KUB0_DROME]	20.6972	26.68	6	12	12	12	1.34095e+08	416	46.6308	6.7417
C0PTX2	RT01690p (Fragment) OS=Drosophila melanogaster GN=CG16857-RA PE=2 SV=1 - [C0PTX2_DROME]	20.5305	13.13	3	8	8	10	4.60863e+07	617	70.0691	6.34131
Q9VZQ8	Glutathione peroxidase OS=Drosophila melanogaster GN=PHGPx PE=2 SV=1 - [Q9VZQ8_DROME]	20.3588	43.2	4	7	7	9	2.19825e+08	169	18.6645	7.82568
G2J5Z0	FI15274p1 OS=Drosophila melanogaster GN=CG8446-RE PE=2 SV=1 - [G2J5Z0_DROME]	20.3003	70	3	3	4	7	1.21793e+08	80	8.28645	9.99365
Q9VX36	CG5703, isoform A OS=Drosophila melanogaster GN=CG5703 PE=4 SV=1 - [Q9VX36_DROME]	20.2445	21.9	2	4	4	7	2.41555e+08	242	26.7645	6.90283
Q9VGM2	CG6783, isoform B OS=Drosophila melanogaster GN=fabp PE=2 SV=1 - [Q9VGM2_DROME]	20.2276	70	4	7	7	9	3.68618e+08	130	14.4935	5.65576
Q9VVH3	CG7603-PA OS=Drosophila melanogaster GN=CG7603 PE=2 SV=1 - [Q9VVH3_DROME]	20.1657	55.74	1	6	6	9	1.20357e+08	122	13.7411	9.33447
Q9VB13	Microtubule-associated protein OS=Drosophila melanogaster GN=tau PE=2 SV=2 - [Q9VB13_DROME]	20.1175	15.79	1	5	5	9	6.56504e+07	361	38.5151	9.70068
Q9VVW3	CG6812-PA OS=Drosophila melanogaster GN=CG6812-RA PE=2 SV=2 - [Q9VVW3_DROME]	20.0939	17.74	2	6	6	8	1.19712e+08	327	36.4718	9.11475
Q8MYU6	CG9368-PB, isoform B OS=Drosophila melanogaster GN=CG9368 PE=2 SV=1 - [Q8MYU6_DROME]	20.043	31.64	3	5	5	7	1.41388e+08	177	18.7555	9.5835
Q29QY5	IP15841p (Fragment) OS=Drosophila melanogaster PE=2 SV=1 - [Q29QY5_DROME]	19.9394	34.76	4	6	6	7	1.89548e+08	164	18.245	6.75635
Q9VJH2	CG31739, isoform A OS=Drosophila melanogaster GN=mdy PE=2 SV=3 - [Q9VJH2_DROME]	19.7133	9.89	1	7	7	8	2.27431e+07	1082	121.444	5.8208
O46092	EG:86E4.3 protein OS=Drosophila melanogaster GN=Rbcn-3B PE=4 SV=1 - [O46092_DROME]	19.5853	7.95	4	8	8	8	8.22808e+07	1471	162.393	7.60596
A1ZAJ2	Kinesin-like protein unc-104 OS=Drosophila melanogaster GN=unc-104 PE=1 SV=1 - [KIF1A_DROME]	19.5673	5.27	1	6	6	9	3.06754e+07	1670	189.227	6.17627
C8VV67	RE34829p OS=Drosophila melanogaster GN=Hrb98DE-RE PE=2 SV=1 - [C8VV67_DROME]	19.5283	20.56	5	6	6	9	1.07055e+08	360	38.527	8.85107
Q8T0Q4	GH13992p OS=Drosophila melanogaster GN=shrb PE=2 SV=1 - [Q8T0Q4_DROME]	19.488	23.89	1	4	4	7	8.8746e+07	226	25.4278	4.80518
Q9V427	Innexin inx2 OS=Drosophila melanogaster GN=Inx2 PE=1 SV=1 - [INX2_DROME]	19.4562	19.62	1	7	7	9	4.21379e+08	367	42.4608	6.30322
Q8T5S9	GH12103p OS=Drosophila melanogaster GN=metro PE=2 SV=1 - [Q8T5S9_DROME]	19.3851	16.19	3	7	7	9	8.60208e+07	556	62.597	5.49072
D5AEL7	MIP21378p OS=Drosophila melanogaster PE=2 SV=1 - [D5AEL7_DROME]	19.2881	52.71	3	5	5	7	1.35023e+08	129	14.3875	5.21143
Q8IM87	Unc-13, isoform A OS=Drosophila melanogaster GN=unc-13 PE=4 SV=1 - [Q8IM87_DROME]	19.249	3.83	10	3	9	10	3.63884e+07	2871	320.093	5.33838
Q0KI25	CG4467, isoform B OS=Drosophila melanogaster GN=CG13825 PE=4 SV=1 - [Q0KI25_DROME]	19.169	8.62	5	9	9	12	1.24837e+08	1125	126.462	8.20654
O97062	Ccp84Ae OS=Drosophila melanogaster GN=Ccp84Ae PE=2 SV=1 - [O97062_DROME]	19.058	37.02	1	5	5	6	4.60886e+07	208	21.3266	7.50342
O16797	60S ribosomal protein L3 OS=Drosophila melanogaster GN=RpL3 PE=1 SV=3 - [RL3_DROME]	19.0194	13.22	4	5	5	9	1.18019e+08	416	46.8861	10.2427
Q8IPF5	A kinase anchor protein 200, isoform B OS=Drosophila melanogaster GN=Akap200 PE=4 SV=1 - [Q8IPF5_DROME]	18.9171	15.32	5	5	5	7	9.0488e+07	372	38.1456	4.53857
A1Z9J3	Short stop, isoform H OS=Drosophila melanogaster GN=shot PE=4 SV=1 - [A1Z9J3_DROME]	18.9029	1.48	20	11	11	11	4.40927e+07	8805	988.943	5.70654
Q7JS69	FI04632p OS=Drosophila melanogaster GN=nrv3 PE=2 SV=1 - [Q7JS69_DROME]	18.8463	19.61	3	8	8	15	3.55251e+09	311	36.1748	6.78564
A8JV25	CG4829, isoform D OS=Drosophila melanogaster GN=CG4829 PE=4 SV=1 - [A8JV25_DROME]	18.8345	9.46	8	6	6	7	9.5518e+07	687	74.2503	5.16064
O15943	Neural-cadherin OS=Drosophila melanogaster GN=CadN PE=1 SV=2 - [CADN_DROME]	18.8211	3.23	6	7	7	7	2.86461e+07	3097	346.986	5.05908
C0PTW0	RT01550p (Fragment) OS=Drosophila melanogaster GN=tutl-RD PE=2 SV=1 - [C0PTW0_DROME]	18.7188	5.36	5	3	3	6	1.88354e+07	728	81.3158	5.85889
A0AQ24	CG8844 protein OS=Drosophila melanogaster GN=CG8844 PE=4 SV=1 - [A0AQ24_DROME]	18.7181	30.19	2	5	5	7	2.83139e+08	159	18.9202	7.00537
E1JH02	Lingerer, isoform E OS=Drosophila melanogaster GN=lig PE=4 SV=1 - [E1JH02_DROME]	18.7174	9.83	3	8	8	13	2.80338e+07	1332	134.481	6.91748
Q9W227	Peptidyl-prolyl cis-trans isomerase OS=Drosophila melanogaster GN=CG2852 PE=2 SV=1 - [Q9W227_DROME]	18.7029	29.76	2	5	5	7	9.08202e+07	205	22.1855	8.74854
Q0KIE7	Ankyrin, isoform B OS=Drosophila melanogaster GN=Ank PE=2 SV=1 - [Q0KIE7_DROME]	18.6483	6.26	2	1	7	7	5.40754e+07	1549	170.061	7.04932
B7FNQ3	RE33133p OS=Drosophila melanogaster GN=Cg25C-RC PE=2 SV=1 - [B7FNQ3_DROME]	18.5661	2.53	2	4	4	6	2.48048e+08	1779	174.296	8.55811
Q95SQ6	GH07902p OS=Drosophila melanogaster GN=TM4SF PE=2 SV=1 - [Q95SQ6_DROME]	18.4519	31.34	3	5	5	7	1.36349e+08	217	24.5284	8.71924
Q9VW66	CG7646, isoform A OS=Drosophila melanogaster GN=CG7646 PE=4 SV=1 - [Q9VW66_DROME]	18.3699	28.49	2	5	5	9	2.47391e+08	186	21.4062	4.85596
Q1EC13	IP11020p (Fragment) OS=Drosophila melanogaster GN=CG12203 PE=2 SV=1 - [Q1EC13_DROME]	18.268	39.87	2	4	4	6	1.25329e+08	158	17.9471	9.53955
Q9NFP5	SH3 domain-binding glutamic acid-rich protein homolog OS=Drosophila melanogaster GN=Sh3beta PE=1 SV=2 - [SH3BG_DROME]	18.0673	32.91	4	4	4	7	1.58178e+08	158	17.4775	4.52588
Q9VSA3	Probable medium-chain specific acyl-CoA dehydrogenase, mitochondrial OS=Drosophila melanogaster GN=CG12262 PE=1 SV=1 - [ACADM_DROME]	18.0586	17.18	1	7	7	9	1.34648e+08	419	45.8424	7.94287
Q8SYJ2	CG32230, isoform B OS=Drosophila melanogaster GN=CG32230 PE=2 SV=1 - [Q8SYJ2_DROME]	18.019	42.17	1	4	4	9	1.17046e+09	83	9.42775	9.26123
Q6LEH1	Tropomyosin gene 1 constant region, exon 9 (Fragment) OS=Drosophila melanogaster GN=Tm1 PE=3 SV=1 - [Q6LEH1_DROME]	18.0179	27.41	1	1	7	9	2.28324e+08	270	30.8327	4.69092
Q9VFI9	cGMP-specific 3',5'-cyclic phosphodiesterase OS=Drosophila melanogaster GN=Pde6 PE=1 SV=4 - [PDE6_DROME]	17.9576	9.84	1	5	5	7	3.38747e+07	1118	124.245	5.80811
P23625	G protein alpha q subunit OS=Drosophila melanogaster GN=Galphaq PE=2 SV=2 - [GNAQ_DROME]	17.8522	11.61	1	5	5	9	157680895	353	41.2686	5.31299
Q7K2G1	Proteasomal ubiquitin receptor ADRM1 homolog OS=Drosophila melanogaster GN=Rpn13 PE=1 SV=1 - [ADRM1_DROME]	17.8446	20.05	1	4	4	9	5.22626e+07	389	41.9864	5.64307
Q06559	40S ribosomal protein S3 OS=Drosophila melanogaster GN=RpS3 PE=1 SV=1 - [RS3_DROME]	17.7698	26.83	2	7	7	8	1.13299e+08	246	27.4536	9.39307
Q6BCZ0	CG7415 (Fragment) OS=Drosophila melanogaster PE=2 SV=1 - [Q6BCZ0_DROME]	17.7559	11.14	3	6	7	10	2.60453e+07	727	81.9498	6.45557
Q9VWG1	CG14207, isoform D OS=Drosophila melanogaster GN=HspB8 PE=2 SV=1 - [Q9VWG1_DROME]	17.7454	41.53	3	1	5	6	9.87271e+07	183	20.8287	5.93506
Q0E993	Valyl-tRNA synthetase, isoform A OS=Drosophila melanogaster GN=Aats-val PE=3 SV=1 - [Q0E993_DROME]	17.7314	5.34	3	5	5	7	44348842	1049	118.179	6.65381
Q7YWB4	Aminotransferase OS=Drosophila melanogaster GN=Got1 PE=2 SV=1 - [Q7YWB4_DROME]	17.6264	18.75	4	8	8	9	1.12196e+08	416	46.0883	7.53271
E1JJ68	Rm62, isoform H OS=Drosophila melanogaster GN=Rm62 PE=3 SV=1 - [E1JJ68_DROME]	17.6152	12.35	7	4	6	6	4.07317e+07	575	62.4355	9.56885
Q9VEY5	CG5903 OS=Drosophila melanogaster GN=CG5903 PE=2 SV=1 - [Q9VEY5_DROME]	17.5994	23.45	1	5	5	8	6.79025e+07	226	24.4657	8.77783
P13678	Protein kinase C OS=Drosophila melanogaster GN=Pkc98E PE=2 SV=1 - [KPC3_DROME]	17.5703	12.93	3	6	6	6	7.58601e+07	634	71.1104	7.84033
Q9VV43	TPPP family protein CG45057 OS=Drosophila melanogaster GN=CG45057 PE=2 SV=1 - [Y5057_DROME]	17.5417	34.38	2	7	7	8	1.99961e+08	192	20.5835	9.20264
Q9VK59	CG5787, isoform A OS=Drosophila melanogaster GN=CG5787 PE=2 SV=2 - [Q9VK59_DROME]	17.5046	13.05	1	5	5	7	1.33658e+07	950	100.197	9.74463
P20240	Otefin OS=Drosophila melanogaster GN=Ote PE=1 SV=2 - [OTE_DROME]	17.4301	25.71	1	7	7	7	3.02402e+07	424	46.5562	9.5542
P91929	NADH dehydrogenase [ubiquinone] 1 alpha subcomplex subunit 10, mitochondrial OS=Drosophila melanogaster GN=ND42 PE=2 SV=2 - [NDUAA_DROME]	17.391	18.43	1	8	8	10	1.70866e+08	407	46.8676	6.80029
Q9V3X2	Tetraspanin OS=Drosophila melanogaster GN=Tsp96F PE=2 SV=1 - [Q9V3X2_DROME]	17.3783	7.84	1	2	2	7	1.25921e+08	268	29.8289	6.49365
M9NF02	Pde1c, isoform H OS=Drosophila melanogaster GN=Pde1c PE=4 SV=1 - [M9NF02_DROME]	17.2161	5.36	9	3	3	7	2.33974e+07	952	101.842	6.11279
P35832	Tyrosine-protein phosphatase 99A OS=Drosophila melanogaster GN=Ptp99A PE=2 SV=2 - [PTP99_DROME]	17.1815	4	3	4	4	6	2.2698e+07	1301	145.305	6.45557
Q27415	Nucleoplasmin-like protein OS=Drosophila melanogaster GN=Nlp PE=1 SV=1 - [NLP_DROME]	17.1547	34.87	1	5	5	9	2.37783e+08	152	16.9854	4.61475
Q8MLV1	Lamin-B receptor OS=Drosophila melanogaster GN=LBR PE=1 SV=1 - [LBR_DROME]	17.1515	10.53	1	5	5	6	6.25155e+07	741	83.1333	9.78857
Q7KN94	Walrus, isoform A OS=Drosophila melanogaster GN=wal PE=2 SV=1 - [Q7KN94_DROME]	17.1071	20	2	6	6	7	1.00186e+08	330	34.1602	8.32373
P27716	Innexin inx1 OS=Drosophila melanogaster GN=ogre PE=1 SV=1 - [INX1_DROME]	17.0969	11.88	1	5	5	8	1.44192e+08	362	42.5538	8.88037
P26686	Serine-arginine protein 55 OS=Drosophila melanogaster GN=B52 PE=1 SV=4 - [SRR55_DROME]	17.0899	19.15	1	8	8	12	1.18225e+08	376	42.7878	11.3706
F6J1F4	CG1515 (Fragment) OS=Drosophila melanogaster GN=CG1515 PE=4 SV=1 - [F6J1F4_DROME]	17.0402	36.6	3	7	7	8	8.68808e+07	194	21.8633	8.104
D5AEP6	Annexin OS=Drosophila melanogaster GN=AnnX-RA PE=2 SV=1 - [D5AEP6_DROME]	16.9704	45.9	1	1	4	6	1.09612e+08	122	13.6289	5.46533
P26308	Guanine nucleotide-binding protein subunit beta-1 OS=Drosophila melanogaster GN=Gbeta13F PE=1 SV=1 - [GBB1_DROME]	16.938	13.24	1	5	5	8	6.34277e+08	340	37.1089	6.44287
P05205	Heterochromatin protein 1 OS=Drosophila melanogaster GN=Su(var)205 PE=1 SV=2 - [HP1_DROME]	16.8826	33.98	1	5	5	8	7.69953e+07	206	23.1713	5.08447
Q8IQZ8	CG8649-PC, isoform C OS=Drosophila melanogaster GN=Fim PE=2 SV=1 - [Q8IQZ8_DROME]	16.8006	15.26	7	6	6	10	4.5533e+07	616	69.0914	5.77002
Q0E9D9	CG2269, isoform A OS=Drosophila melanogaster GN=CG2269 PE=4 SV=1 - [Q0E9D9_DROME]	16.7857	13.23	4	7	7	8	7.33584e+07	703	79.463	5.52881
Q24241	Ankyrin OS=Drosophila melanogaster GN=Ank PE=4 SV=1 - [Q24241_DROME]	16.7658	6.13	1	1	7	7	5.2828e+07	1549	169.99	7.04932
C8VV45	RE37520p OS=Drosophila melanogaster GN=Sep4-RG PE=2 SV=1 - [C8VV45_DROME]	16.7114	21.33	5	7	7	9	4.33494e+07	375	43.7492	6.69775
Q7KSQ0	CG6782, isoform A OS=Drosophila melanogaster GN=sea PE=2 SV=1 - [Q7KSQ0_DROME]	16.6655	18.3	1	7	7	9	1.70812e+08	317	34.0719	9.42236
Q7KMQ0	26S proteasome regulatory complex subunit p48B OS=Drosophila melanogaster GN=Rpt1 PE=2 SV=1 - [Q7KMQ0_DROME]	16.5681	16.63	1	6	6	7	5.71823e+07	433	48.511	6.03662
Q7K2D2	Probable dynactin subunit 2 OS=Drosophila melanogaster GN=Dmn PE=1 SV=1 - [DCTN2_DROME]	16.5602	21.84	1	6	6	6	6.3259e+07	380	41.9727	5.26221
Q8SWS2	CG15926-PA OS=Drosophila melanogaster GN=CG15926 PE=2 SV=1 - [Q8SWS2_DROME]	16.4398	30.18	3	3	3	5	6.50483e+07	169	17.1224	6.30322
E1JIJ8	Acetylcholine esterase, isoform B OS=Drosophila melanogaster GN=Ace PE=3 SV=1 - [E1JIJ8_DROME]	16.4223	9.71	3	5	5	6	3.26889e+08	649	71.8385	6.1001
Q9U6A0	Sodium/potassium/calcium exchanger Nckx30C OS=Drosophila melanogaster GN=Nckx30C PE=2 SV=4 - [NCKX_DROME]	16.3832	8.74	1	1	4	7	9.15292e+07	881	95.0686	8.54346
M9MS72	cAMP-dependent protein kinase R1, isoform X OS=Drosophila melanogaster GN=Pka-R1 PE=4 SV=1 - [M9MS72_DROME]	16.3364	10.1	6	1	2	6	7.15318e+07	297	32.8758	5.14795
P02518	Heat shock protein 27 OS=Drosophila melanogaster GN=Hsp27 PE=1 SV=2 - [HSP27_DROME]	16.3243	21.13	1	3	3	6	7.26152e+07	213	23.602	7.44482
Q9W4P5	V-type proton ATPase subunit d 1 OS=Drosophila melanogaster GN=VhaAC39-1 PE=2 SV=1 - [VA0D1_DROME]	16.255	12	1	3	3	7	1.12026e+08	350	39.8257	4.90674
C5WLQ7	RH58871p OS=Drosophila melanogaster GN=CG31064-RE PE=2 SV=1 - [C5WLQ7_DROME]	16.2202	12.88	5	6	6	11	1.7396e+07	862	92.6435	6.93213
O97418	CG3621, isoform A OS=Drosophila melanogaster GN=CG3621-RA PE=2 SV=1 - [O97418_DROME]	16.1999	36.89	2	4	4	6	1.70896e+08	103	11.539	7.34229
A8VEL0	Cytochrome b5 OS=Drosophila melanogaster PE=2 SV=1 - [A8VEL0_DROME]	16.1018	24.63	2	2	2	5	77939600	134	15.1815	4.91943
L0MPN7	Asator, isoform H OS=Drosophila melanogaster GN=Asator PE=4 SV=1 - [L0MPN7_DROME]	16.0703	6.71	10	5	5	7	26635230	1193	131.426	8.55811
O77466	Thiolase OS=Drosophila melanogaster GN=Thiolase PE=2 SV=1 - [O77466_DROME]	16.0358	13.01	2	6	6	7	1.86401e+08	469	50.5875	9.14404
O18333	GH01619p OS=Drosophila melanogaster GN=Rab2 PE=2 SV=1 - [O18333_DROME]	16.0095	23.94	2	4	4	5	2.46472e+07	213	23.5458	6.39209
Q9VXA3	LP21163p OS=Drosophila melanogaster GN=RSG7 PE=2 SV=2 - [Q9VXA3_DROME]	15.988	6.96	2	3	3	5	3.42292e+07	647	70.1119	8.60205
Q7KTW5	CG9391, isoform C OS=Drosophila melanogaster GN=CG9391 PE=2 SV=1 - [Q7KTW5_DROME]	15.8458	26.62	1	5	5	5	9.87991e+07	278	30.6065	5.93506
Q7KVX5	VAMP-associated protein of 33kDa ortholog A, isoform A OS=Drosophila melanogaster GN=Vap-33A PE=4 SV=1 - [Q7KVX5_DROME]	15.792	22.55	3	4	4	5	309207347	235	26.7543	8.38232
Q961N7	GH13952p OS=Drosophila melanogaster GN=CG5355 PE=2 SV=1 - [Q961N7_DROME]	15.7069	11.11	2	6	6	8	2.95067e+07	639	73.0853	5.78271
Q9VWN5	Protein FAM188A homolog OS=Drosophila melanogaster GN=CG7332 PE=1 SV=1 - [F188A_DROME]	15.6879	10.71	1	3	3	6	8.42019e+06	560	61.7158	5.92236
P29413	Calreticulin OS=Drosophila melanogaster GN=Crc PE=1 SV=2 - [CALR_DROME]	15.6717	18.72	2	5	5	6	58654620	406	46.7792	4.57666
P02299	Histone H3 OS=Drosophila melanogaster GN=His3 PE=1 SV=4 - [H3_DROME]	15.6505	33.09	1	1	6	8	1.04234e+09	136	15.3785	11.2681
Q9VBY7	RE46718p OS=Drosophila melanogaster GN=veli PE=2 SV=1 - [Q9VBY7_DROME]	15.6353	30.26	3	5	5	7	2.3705e+08	195	21.4802	7.66455
Q8MZI3	CG10077, isoform D OS=Drosophila melanogaster GN=CG10077 PE=2 SV=1 - [Q8MZI3_DROME]	15.5661	10.88	5	4	6	6	1.92354e+07	818	88.1551	9.36377
B7YZQ7	Nucleosome remodeling factor-38kD, isoform B OS=Drosophila melanogaster GN=Nurf-38 PE=4 SV=1 - [B7YZQ7_DROME]	15.5577	25.52	6	7	7	7	6.86192e+07	290	32.6255	5.68115
Q9GPI0	Integral membrane pore glycoprotein gp210 OS=Drosophila melanogaster GN=Gp210 PE=2 SV=1 - [Q9GPI0_DROME]	15.5304	2.67	3	4	4	6	3.71781e+07	1870	208.915	6.53662
M9NFR5	Ypsilon schachtel, isoform B OS=Drosophila melanogaster GN=yps PE=4 SV=1 - [M9NFR5_DROME]	15.4551	7.94	3	2	2	5	3.2024e+07	340	36.9564	10.0083
A1Z942	No extended memory, isoform E OS=Drosophila melanogaster GN=nemy PE=3 SV=1 - [A1Z942_DROME]	15.38	6.17	10	3	3	8	5.17033e+07	648	72.0038	6.85889
P55830	40S ribosomal protein S3a OS=Drosophila melanogaster GN=RpS3A PE=1 SV=4 - [RS3A_DROME]	15.3631	26.12	1	8	8	9	1.48796e+08	268	30.3211	9.61279
Q8MS42	RE12054p OS=Drosophila melanogaster GN=koi PE=2 SV=1 - [Q8MS42_DROME]	15.313	12.02	2	3	3	5	1.95576e+07	441	50.3528	9.68604
Q9W3X7	CG3192, isoform A OS=Drosophila melanogaster GN=CG3192-RA PE=2 SV=1 - [Q9W3X7_DROME]	15.2829	50.86	3	7	7	9	1.12241e+08	175	20.1898	8.08936
C8VV00	RE01573p OS=Drosophila melanogaster GN=tmod-RA PE=2 SV=1 - [C8VV00_DROME]	15.2379	15.26	11	4	4	5	4.90799e+07	367	41.4424	5.19873
P42325	Neurocalcin homolog OS=Drosophila melanogaster GN=Nca PE=1 SV=2 - [NCAH_DROME]	15.1856	18.95	1	3	3	6	4.65665e+07	190	21.8798	5.36377
Q9VA73	Calcium-binding mitochondrial carrier protein Aralar1 OS=Drosophila melanogaster GN=aralar1 PE=2 SV=1 - [CMC_DROME]	15.1628	8.49	3	5	5	6	7.48051e+07	695	76.7058	8.71924
Q58CJ2	AT25977p OS=Drosophila melanogaster GN=CG16935 PE=2 SV=1 - [Q58CJ2_DROME]	15.1159	21.54	2	6	6	9	5.70667e+07	325	35.3444	8.98291
Q9VEX6	AAA family protein Bor OS=Drosophila melanogaster GN=bor PE=2 SV=2 - [Q9VEX6_DROME]	15.0902	11.42	3	7	7	8	5.9307e+07	604	68.3183	9.17334
Q9VH66	CG8500 OS=Drosophila melanogaster GN=CG8500-RA PE=2 SV=1 - [Q9VH66_DROME]	15.0716	22.32	2	4	4	11	5.84482e+07	233	25.7922	8.83643
Q9VXZ0	CG5548, isoform B OS=Drosophila melanogaster GN=CG5548 PE=2 SV=1 - [Q9VXZ0_DROME]	15.0276	23.93	1	3	3	6	1.40171e+08	117	13.8729	7.81104
P22979	Heat shock protein 67B3 OS=Drosophila melanogaster GN=Hsp67Bc PE=2 SV=2 - [HSP6C_DROME]	14.8674	11.56	1	2	2	6	2.33772e+08	199	22.1662	6.58057
Q7JRI6	CG5174, isoform H OS=Drosophila melanogaster GN=CG5174 PE=2 SV=1 - [Q7JRI6_DROME]	14.8388	37.23	10	5	5	8	2.39007e+08	188	20.3152	5.46533
Q9V3Y4	CG6851-PA, isoform A OS=Drosophila melanogaster GN=Mtch PE=2 SV=1 - [Q9V3Y4_DROME]	14.756	16.77	1	4	4	6	5.13422e+07	316	34.9893	9.05615
Q7YTZ0	CG7888, isoform A OS=Drosophila melanogaster GN=CG7888 PE=2 SV=1 - [Q7YTZ0_DROME]	14.7543	12.55	3	4	4	5	2.25619e+07	462	50.8526	8.03076
Q9VL78	FK506-binding protein 59 OS=Drosophila melanogaster GN=FKBP59 PE=1 SV=1 - [FKB59_DROME]	14.7246	14.58	1	6	6	7	5.0019e+07	439	48.7646	5.41455
Q9W402	CG3446, isoform B OS=Drosophila melanogaster GN=CG3446 PE=2 SV=1 - [Q9W402_DROME]	14.6551	33.77	1	5	5	6	1.29358e+08	154	17.7363	9.39307
Q9VF66	CG31302, isoform E OS=Drosophila melanogaster GN=Rbp PE=4 SV=4 - [Q9VF66_DROME]	14.6409	4.04	5	5	5	5	6.61132e+07	1584	166.097	6.58057
M9NFI2	Spinophilin, isoform E OS=Drosophila melanogaster GN=Spn PE=4 SV=1 - [M9NFI2_DROME]	14.5857	4.02	14	6	6	7	2.00171e+07	1817	198.235	5.23682
Q3ZAP5	RE67564p OS=Drosophila melanogaster GN=CG32017 PE=2 SV=1 - [Q3ZAP5_DROME]	14.5568	17.34	2	6	6	10	9.52539e+07	398	45.2338	9.75928
P25843	Profilin OS=Drosophila melanogaster GN=chic PE=1 SV=1 - [PROF_DROME]	14.4842	44.44	1	3	3	5	4.44629e+08	126	13.7148	5.41455
P29746	Protein bangles and beads OS=Drosophila melanogaster GN=bnb PE=1 SV=1 - [BNB_DROME]	14.454	19.46	1	5	5	6	2.46468e+07	442	45.7884	4.62744
Q86B74	WASp, isoform C OS=Drosophila melanogaster GN=WASp PE=4 SV=1 - [Q86B74_DROME]	14.4455	14.17	3	5	5	6	4.1817e+07	494	53.5475	9.18799
Q9VN39	CG9775, isoform A OS=Drosophila melanogaster GN=CG9775 PE=2 SV=1 - [Q9VN39_DROME]	14.4144	10.45	2	3	3	5	2.20805e+07	421	46.101	12.4839
Q24491	RNA-binding protein Rsf1 OS=Drosophila melanogaster GN=Rsf1 PE=1 SV=1 - [RX21_DROME]	14.4058	19.29	2	4	4	7	2.78905e+07	197	21.1203	10.5649
Q4V3F7	IP10437p (Fragment) OS=Drosophila melanogaster GN=BcDNA:GH10614 PE=2 SV=1 - [Q4V3F7_DROME]	14.4057	16.19	4	5	5	6	6.2838e+07	315	36.1684	7.23975
Q9V784	SAM50-like protein CG7639 OS=Drosophila melanogaster GN=CG7639 PE=2 SV=2 - [SAM50_DROME]	14.3925	13.09	1	5	5	5	50268138	443	49.0275	8.68994
Q9VRW2	CG10226, isoform A OS=Drosophila melanogaster GN=CG10226 PE=3 SV=1 - [Q9VRW2_DROME]	14.3906	3.94	5	4	4	6	3.43628e+07	1320	146.443	7.73779
Q9VF08	Mitochondrial import inner membrane translocase subunit Tim16 OS=Drosophila melanogaster GN=blp PE=2 SV=1 - [TIM16_DROME]	14.3865	26.24	1	3	3	5	18799231	141	15.7211	9.59814
Q9VE46	High-affinity choline transporter 1 OS=Drosophila melanogaster GN=CG7708 PE=2 SV=2 - [SC5A7_DROME]	14.3155	8.47	1	4	4	7	7.88703e+07	614	66.8491	5.40186
P12881	Proteasome subunit alpha type-1 OS=Drosophila melanogaster GN=Prosalpha6 PE=1 SV=1 - [PSA1_DROME]	14.3025	27.24	1	7	7	9	6.14474e+07	279	31.0397	6.55127
O61650	Hsp70/Hsp90 organizing protein homolog OS=Drosophila melanogaster GN=Hop PE=2 SV=1 - [O61650_DROME]	14.2613	13.5	4	6	6	7	6.44126e+07	489	55.5779	6.65381
Q9VKM3	CG6105-PA OS=Drosophila melanogaster GN=l(2)06225 PE=2 SV=1 - [Q9VKM3_DROME]	14.2593	30.3	1	3	3	6	622311648	99	10.8649	9.75928
P61209	ADP-ribosylation factor 1 OS=Drosophila melanogaster GN=Arf79F PE=2 SV=2 - [ARF1_DROME]	14.2327	36.81	1	2	5	5	9.292e+07	182	20.6747	6.58057
Q05783	High mobility group protein D OS=Drosophila melanogaster GN=HmgD PE=1 SV=1 - [HMGD_DROME]	14.1542	27.68	1	2	3	5	2.38455e+07	112	12.4083	9.20264
Q9VQL7	CG3523, isoform A OS=Drosophila melanogaster GN=CG3523 PE=4 SV=1 - [Q9VQL7_DROME]	14.1385	3.28	4	6	6	6	1.05866e+08	2438	266.277	6.3667
Q9VAS7	Innexin inx3 OS=Drosophila melanogaster GN=Inx3 PE=1 SV=1 - [INX3_DROME]	14.1057	11.9	1	4	4	6	7.8718e+07	395	45.3271	8.47021
A1ZAK4	Dek, isoform A OS=Drosophila melanogaster GN=Dek PE=2 SV=1 - [A1ZAK4_DROME]	14.0884	12.37	6	6	6	7	4.34712e+07	663	71.8518	4.85596
Q9XZH6	V-type proton ATPase subunit G OS=Drosophila melanogaster GN=Vha13 PE=1 SV=1 - [VATG_DROME]	14.071	20.51	1	4	4	10	3.27233e+08	117	13.6172	9.5835
Q9VBK2	CG42235, isoform C OS=Drosophila melanogaster GN=CG8951 PE=2 SV=2 - [Q9VBK2_DROME]	14.0663	3.48	6	2	2	4	3.73081e+07	689	74.3725	7.28369
P23380	V-type proton ATPase 16 kDa proteolipid subunit OS=Drosophila melanogaster GN=Vha16-1 PE=2 SV=1 - [VATL_DROME]	14.0609	15.72	4	2	2	6	1.07296e+07	159	16.2568	8.39697
A4UZR3	Trehalase OS=Drosophila melanogaster GN=Treh PE=3 SV=1 - [A4UZR3_DROME]	14.0546	12.5	5	7	7	8	5.64983e+07	560	63.512	5.19873
Q9VFQ9	Dipeptidase B, isoform A OS=Drosophila melanogaster GN=Dip-B PE=2 SV=2 - [Q9VFQ9_DROME]	13.9928	8.86	1	4	4	8	5.02721e+07	508	55.4986	6.75635
Q0E930	CG30116, isoform B OS=Drosophila melanogaster GN=CG30116 PE=4 SV=1 - [Q0E930_DROME]	13.9811	3	5	5	5	6	2.73941e+07	1698	190.455	6.68311
O96306	Adenylyl cyclase isoform DAC39E OS=Drosophila melanogaster GN=Ac3 PE=2 SV=1 - [O96306_DROME]	13.9787	7.2	3	5	5	6	5.94121e+07	1167	130.299	6.16357
Q9I7R0	CG18815, isoform A OS=Drosophila melanogaster GN=CG18815 PE=2 SV=1 - [Q9I7R0_DROME]	13.9616	26.39	4	4	4	6	1.56769e+08	216	23.1477	6.27783
Q9VMB9	CG11015-PA OS=Drosophila melanogaster GN=CoVb PE=2 SV=1 - [Q9VMB9_DROME]	13.9607	31.67	2	3	3	6	1.18594e+09	120	13.5697	8.68994
P15215	Laminin subunit gamma-1 OS=Drosophila melanogaster GN=LanB2 PE=2 SV=2 - [LAMC1_DROME]	13.9379	3.78	1	6	6	6	3.66095e+07	1639	182.223	5.37646
M9PG83	Cysteine string protein, isoform D OS=Drosophila melanogaster GN=Csp PE=4 SV=1 - [M9PG83_DROME]	13.929	17.21	4	4	4	5	5.583e+07	244	26.1714	5.61768
Q9Y163	BcDNA.GH02636 OS=Drosophila melanogaster GN=hoe1 PE=2 SV=1 - [Q9Y163_DROME]	13.9217	7.97	5	5	5	7	1.03794e+08	803	89.5659	5.40186
M9PF42	Connector of kinase to AP-1, isoform G OS=Drosophila melanogaster GN=Cka PE=4 SV=1 - [M9PF42_DROME]	13.8956	4.29	5	2	2	4	31540201	722	77.0577	5.09717
P35128	Ubiquitin-conjugating enzyme E2 N OS=Drosophila melanogaster GN=ben PE=2 SV=1 - [UBE2N_DROME]	13.834	27.81	1	3	3	5	7.24656e+07	151	17.225	5.60498
P40945	ADP-ribosylation factor 2 OS=Drosophila melanogaster GN=Arf102F PE=2 SV=2 - [ARF2_DROME]	13.7532	36.11	1	2	5	5	8.1277e+07	180	20.6038	7.38623
E1JHC4	Guanine nucleotide-binding protein subunit gamma OS=Drosophila melanogaster GN=Ggamma30A PE=3 SV=2 - [E1JHC4_DROME]	13.737	70.31	4	5	5	7	3.233e+08	64	7.53574	8.1333
Q9VMT5	Probable cytochrome P450 28d1 OS=Drosophila melanogaster GN=Cyp28d1 PE=2 SV=1 - [C28D1_DROME]	13.7355	13.15	1	5	5	5	4.47717e+07	502	57.2343	8.1626
Q9V396	Carbonic anhydrase 1 OS=Drosophila melanogaster GN=CAH1 PE=2 SV=1 - [Q9V396_DROME]	13.7154	21.85	1	5	5	6	8.24708e+07	270	29.9337	6.354
M9PI17	CG6084, isoform D OS=Drosophila melanogaster GN=CG6084 PE=4 SV=1 - [M9PI17_DROME]	13.6127	17.72	4	6	6	6	4.46097e+08	316	35.8727	6.80029
Q9W2M4	CG10527 OS=Drosophila melanogaster GN=CG10527 PE=4 SV=1 - [Q9W2M4_DROME]	13.597	14.19	2	4	4	4	5.22242e+07	296	31.5364	4.76709
Q9VGH5	AT27789p OS=Drosophila melanogaster GN=glo PE=2 SV=1 - [Q9VGH5_DROME]	13.5932	9.04	3	3	3	4	2.08116e+07	586	61.3594	6.03662
Q7KMQ5	Ferritin (Fragment) OS=Drosophila melanogaster GN=Fer1HCH PE=3 SV=1 - [Q7KMQ5_DROME]	13.5381	28.33	6	4	4	6	4.40414e+07	180	20.4833	5.61768
Q9VN02	CG9779 OS=Drosophila melanogaster GN=Vps24 PE=2 SV=1 - [Q9VN02_DROME]	13.5146	15.25	1	2	2	6	2.04356e+07	223	25.2698	5.10986
Q08473	RNA-binding protein squid OS=Drosophila melanogaster GN=sqd PE=1 SV=3 - [SQD_DROME]	13.5069	20.64	1	6	6	9	9.59064e+07	344	36.1621	7.45947
Q9V434	Asparaginyl-tRNA synthetase, isoform A OS=Drosophila melanogaster GN=Aats-asn PE=2 SV=1 - [Q9V434_DROME]	13.4728	7.71	1	4	4	6	1.92782e+07	558	63.8913	5.96045
Q9VHP0	ATP-dependent RNA helicase bel OS=Drosophila melanogaster GN=bel PE=1 SV=1 - [DDX3_DROME]	13.386	13.53	5	6	7	10	1.85923e+07	798	85.0293	7.53271
Q9VB96	CG31075 OS=Drosophila melanogaster GN=CG31075 PE=3 SV=2 - [Q9VB96_DROME]	13.373	13.2	2	5	5	5	3.23585e+07	485	52.5728	6.66846
Q9U4U2	Ferritin OS=Drosophila melanogaster GN=Fer2LCH PE=3 SV=1 - [Q9U4U2_DROME]	13.3694	12.33	3	3	3	5	4.86592e+07	227	25.2547	6.34131
O77134	9 kD basic protein OS=Drosophila melanogaster GN=c550 PE=2 SV=1 - [O77134_DROME]	13.3681	30.86	1	3	3	11	2.47634e+08	81	9.02799	10.0669
Q9V3W2	GM23292p OS=Drosophila melanogaster GN=l(2)35Di PE=2 SV=1 - [Q9V3W2_DROME]	13.3384	15.57	2	3	3	6	5.30899e+07	167	18.9828	9.81787
Q9U915	Adenylate kinase OS=Drosophila melanogaster GN=Adk2 PE=1 SV=1 - [KAD2_DROME]	13.3195	18.75	1	4	4	5	2.40292e+08	240	26.5259	7.88428
Q9VRJ4	CG10672 OS=Drosophila melanogaster GN=CG10672 PE=2 SV=1 - [Q9VRJ4_DROME]	13.2794	14.51	1	4	4	5	1.00182e+08	317	33.5967	9.33447
P14130	40S ribosomal protein S14 OS=Drosophila melanogaster GN=RpS14a PE=1 SV=1 - [RS14_DROME]	13.2185	15.89	1	2	2	4	218520435	151	16.2547	10.3452
Q9VK03	CG43778, isoform D OS=Drosophila melanogaster GN=CG16970 PE=4 SV=2 - [Q9VK03_DROME]	13.136	12.64	2	3	3	9	2.00566e+07	451	49.6015	8.38232
Q8MS10	Tetraspanin OS=Drosophila melanogaster GN=Tsp5D PE=2 SV=1 - [Q8MS10_DROME]	13.1072	12.01	3	4	4	7	5.08002e+08	283	31.5303	7.45947
Q86BI3	CG5215-PB, isoform B OS=Drosophila melanogaster GN=Zn72D PE=4 SV=1 - [Q86BI3_DROME]	13.099	10.63	4	5	5	8	1.71424e+07	884	95.9685	8.44092
Q9VKE2	Crystallin, isoform A OS=Drosophila melanogaster GN=Cry PE=2 SV=2 - [Q9VKE2_DROME]	13.0972	7.97	2	3	3	6	3.02027e+08	477	55.8453	5.66846
Q8MRH8	LD42233p OS=Drosophila melanogaster GN=CG7956 PE=2 SV=1 - [Q8MRH8_DROME]	13.0662	3.6	6	3	3	5	4.79265e+07	1000	112.073	6.46826
P18432	Myosin regulatory light chain 2 OS=Drosophila melanogaster GN=Mlc2 PE=1 SV=2 - [MLR_DROME]	13.0383	38.29	3	6	6	10	9.5744e+07	222	23.6996	4.80518
Q9V3W7	LD40489p OS=Drosophila melanogaster GN=SF2 PE=2 SV=1 - [Q9V3W7_DROME]	12.9875	25.1	1	5	5	5	2.24139e+07	255	28.3328	9.90576
D0IQF5	MIP14152p (Fragment) OS=Drosophila melanogaster GN=CG4587-RB PE=2 SV=1 - [D0IQF5_DROME]	12.9729	5.97	1	1	4	6	8.02502e+07	603	68.0014	6.53662
Q58CL2	Calcium-transporting ATPase OS=Drosophila melanogaster GN=CG32451 PE=2 SV=1 - [Q58CL2_DROME]	12.9685	5.42	8	4	4	5	4.12704e+07	1034	113.644	6.06201
Q9VTR6	Pericardin OS=Drosophila melanogaster GN=prc PE=4 SV=2 - [Q9VTR6_DROME]	12.9485	4.26	2	3	3	6	3.4691e+07	1713	163.402	5.63037
Q9VG26	CG31345 OS=Drosophila melanogaster GN=CG31345-RA PE=2 SV=2 - [Q9VG26_DROME]	12.9175	20.66	1	4	4	7	1.10231e+08	213	24.1569	5.08447
M9PB59	Na[+]-driven anion exchanger 1, isoform D OS=Drosophila melanogaster GN=Ndae1 PE=4 SV=1 - [M9PB59_DROME]	12.8275	4.23	12	4	4	5	3.68544e+07	1134	125.715	6.99072
Q9VZY0	LD45195p OS=Drosophila melanogaster GN=Non2 PE=2 SV=1 - [Q9VZY0_DROME]	12.7792	18.85	1	3	3	6	149454413	244	27.4759	6.31592
P42281	Acyl-CoA-binding protein homolog OS=Drosophila melanogaster GN=Dbi PE=2 SV=1 - [ACBP_DROME]	12.738	22.09	1	1	1	3	29699969	86	9.55092	8.33838
Q9VLT5	Protein purity of essence OS=Drosophila melanogaster GN=poe PE=1 SV=1 - [POE_DROME]	12.7163	1.2	1	4	4	7	1.62508e+07	5322	590.325	6.37939
Q9VVH5	AT13736p OS=Drosophila melanogaster GN=CG7580 PE=2 SV=1 - [Q9VVH5_DROME]	12.7011	51.69	1	6	6	9	4.43189e+08	89	10.0864	10.0815
P32392	Actin-related protein 3 OS=Drosophila melanogaster GN=Arp3 PE=2 SV=3 - [ARP3_DROME]	12.6832	9.57	1	4	4	6	3.99823e+07	418	47.0028	5.98584
E1NZE3	RT10125p (Fragment) OS=Drosophila melanogaster GN=CG14762-RA PE=2 SV=1 - [E1NZE3_DROME]	12.6593	20.68	3	9	9	10	2.65791e+08	440	49.4719	6.13818
Q9V426	LD07162p OS=Drosophila melanogaster GN=vig PE=2 SV=1 - [Q9V426_DROME]	12.6466	10.61	1	4	4	10	1.26848e+07	490	52.6776	9.74463
P48148	Ras-like GTP-binding protein Rho1 OS=Drosophila melanogaster GN=Rho1 PE=1 SV=1 - [RHO1_DROME]	12.5834	38.54	1	7	7	8	2.24107e+08	192	21.7092	7.00537
A8DYL2	CG34370 OS=Drosophila melanogaster GN=CG13499 PE=4 SV=1 - [A8DYL2_DROME]	12.4644	7.88	2	4	4	4	9.29616e+07	952	106.654	7.09326
P91938	Thioredoxin reductase 1, mitochondrial OS=Drosophila melanogaster GN=Trxr-1 PE=1 SV=2 - [TRXR1_DROME]	12.4608	10.23	2	5	5	6	5.55603e+07	596	64.2819	7.91357
M9PIA6	Mi-2, isoform D OS=Drosophila melanogaster GN=Mi-2 PE=4 SV=1 - [M9PIA6_DROME]	12.4509	2.33	15	3	3	5	1.65804e+07	1973	222.991	5.75732
Q6NNU6	RE05729p OS=Drosophila melanogaster GN=CG31191 PE=2 SV=1 - [Q6NNU6_DROME]	12.4489	29.38	3	5	5	7	4.65043e+07	177	20.3143	9.5542
Q8SXQ1	CG9629 OS=Drosophila melanogaster GN=CG9629 PE=2 SV=1 - [Q8SXQ1_DROME]	12.3789	11.67	1	5	5	6	7.60045e+07	540	58.2782	7.44482
Q7K3Z3	GH01724p OS=Drosophila melanogaster GN=p47 PE=2 SV=1 - [Q7K3Z3_DROME]	12.3746	14.74	1	4	4	7	3.85829e+07	407	43.3535	5.61768
A1Z6P3	Eb1, isoform F OS=Drosophila melanogaster GN=Eb1 PE=2 SV=2 - [A1Z6P3_DROME]	12.3609	11.45	3	2	4	7	3.73492e+07	297	33.2724	5.71924
Q9VW12	UPF0389 protein CG9231 OS=Drosophila melanogaster GN=CG9231 PE=1 SV=1 - [U389_DROME]	12.3478	25.6	1	2	2	6	8.08114e+07	125	14.0952	10.0669
Q8MRY5	SD12984p OS=Drosophila melanogaster GN=bchs PE=2 SV=1 - [Q8MRY5_DROME]	12.3432	14.7	1	1	3	5	27885057	381	41.7657	5.57959
Q26377	Pro-corazonin OS=Drosophila melanogaster GN=Crz PE=1 SV=2 - [CORZ_DROME]	12.2756	12.34	1	1	1	4	67522855	154	17.1435	7.47412
Q9VZL1	LP07226p OS=Drosophila melanogaster GN=mge PE=2 SV=1 - [Q9VZL1_DROME]	12.2526	25	2	3	3	4	5.24612e+07	148	16.1418	4.60205
Q9I7K0	Microtubule-associated protein Jupiter OS=Drosophila melanogaster GN=Jupiter PE=1 SV=2 - [JUPIT_DROME]	12.2523	13.46	2	2	2	4	3.82377e+07	208	22.3052	10.1401
Q9VEH0	Aluminum tubes, isoform A OS=Drosophila melanogaster GN=alt PE=4 SV=1 - [Q9VEH0_DROME]	12.2274	11.52	3	5	5	6	2.77324e+07	842	95.0376	7.09326
Q7KLU9	Anon1A3 (Fragment) OS=Drosophila melanogaster GN=anon1A3 PE=4 SV=1 - [Q7KLU9_DROME]	12.2173	39.81	2	1	6	9	3.05395e+07	309	32.2604	4.14502
Q7KT76	Anoctamin OS=Drosophila melanogaster GN=CG15270 PE=3 SV=1 - [Q7KT76_DROME]	12.2069	4.92	6	4	4	7	3.24433e+07	1259	138.299	7.15186
Q7K1D7	CG1358, isoform A OS=Drosophila melanogaster GN=CG1358-RB PE=2 SV=1 - [Q7K1D7_DROME]	12.1877	8.3	1	3	3	7	2.85672e+07	482	52.163	5.49072
M9PFB2	Trailer hitch, isoform E OS=Drosophila melanogaster GN=tral PE=4 SV=1 - [M9PFB2_DROME]	12.1498	13.4	8	5	5	5	5.7764e+07	642	68.2621	9.59814
M9PF36	CG3529, isoform C OS=Drosophila melanogaster GN=CG3529 PE=4 SV=1 - [M9PF36_DROME]	12.1398	9.89	3	3	3	5	4.25436e+07	526	55.717	4.97021
P84249	Histone H3.3 OS=Drosophila melanogaster GN=His3.3A PE=1 SV=2 - [H33_DROME]	12.1189	32.35	2	1	6	8	1.04234e+09	136	15.3185	11.2681
Q1EC07	IP12576p (Fragment) OS=Drosophila melanogaster PE=2 SV=1 - [Q1EC07_DROME]	12.1131	17.82	2	4	4	4	5.59864e+07	348	38.0947	5.79541
Q24478	Centrosome-associated zinc finger protein CP190 OS=Drosophila melanogaster GN=Cp190 PE=1 SV=2 - [CP190_DROME]	12.0801	7.94	1	5	5	6	2.35088e+07	1096	121.605	4.66553
H7BWS2	Malic enzyme OS=Drosophila melanogaster PE=2 SV=1 - [H7BWS2_DROME]	11.9678	6.75	15	5	5	7	1.02931e+08	578	63.9137	6.48096
B8A3X3	FI09227p OS=Drosophila melanogaster GN=Rab11-RB PE=2 SV=1 - [B8A3X3_DROME]	11.9553	26.17	3	6	6	8	2.09942e+08	214	24.1725	6.01123
P10379	Protein unzipped OS=Drosophila melanogaster GN=uzip PE=1 SV=2 - [UZIP_DROME]	11.9342	10.86	1	4	4	6	9.09308e+07	488	54.2745	6.37939
Q9V470	LD44970p OS=Drosophila melanogaster GN=Sucb PE=2 SV=1 - [Q9V470_DROME]	11.8898	10.34	2	4	4	5	2.65717e+07	416	45.0098	6.01123
Q00748	Multidrug resistance protein homolog 65 OS=Drosophila melanogaster GN=Mdr65 PE=1 SV=2 - [MDR65_DROME]	11.8872	4.53	2	6	6	6	3.48551e+07	1302	143.693	6.49365
B3DN78	SD07123p OS=Drosophila melanogaster GN=CG10236-RA PE=2 SV=1 - [B3DN78_DROME]	11.8763	1.97	2	6	6	7	2.88952e+07	3712	410.894	5.21143
Q9W3K6	CG2258, isoform A OS=Drosophila melanogaster GN=CG2258 PE=2 SV=1 - [Q9W3K6_DROME]	11.8715	10.11	1	5	5	7	5.97817e+07	801	89.1778	5.32568
Q86BS3	Chromator, isoform A OS=Drosophila melanogaster GN=Chro PE=2 SV=1 - [Q86BS3_DROME]	11.8079	8.1	3	4	4	7	2.25958e+07	926	100.991	7.1665
P16914	Protein elav OS=Drosophila melanogaster GN=elav PE=2 SV=1 - [ELAV_DROME]	11.7908	7.87	1	2	3	5	1.01411e+08	483	50.786	8.99756
Q5BIJ0	RH28686p OS=Drosophila melanogaster GN=Arr2 PE=2 SV=1 - [Q5BIJ0_DROME]	11.7708	10.51	2	4	4	4	9.82795e+07	390	43.7742	8.32373
Q9VKD3	Probable cysteine desulfurase, mitochondrial OS=Drosophila melanogaster GN=CG12264 PE=2 SV=1 - [NFS1_DROME]	11.7079	13.42	1	5	5	5	7.42844e+07	462	51.0423	8.20654
Q00637	Superoxide dismutase [Mn], mitochondrial OS=Drosophila melanogaster GN=Sod2 PE=2 SV=3 - [SODM_DROME]	11.6923	20.74	1	4	4	5	7.98293e+07	217	24.6687	8.14795
Q94887	Neurexin-4 OS=Drosophila melanogaster GN=Nrx-IV PE=1 SV=2 - [NRX4_DROME]	11.686	9.58	3	8	8	8	5.28687e+07	1284	145.375	6.43018
P17336	Catalase OS=Drosophila melanogaster GN=Cat PE=1 SV=2 - [CATA_DROME]	11.6139	11.26	1	4	4	5	3.99913e+07	506	57.1134	8.17725
Q7KLV0	Anon1A3 (Fragment) OS=Drosophila melanogaster GN=anon1A3 PE=4 SV=1 - [Q7KLV0_DROME]	11.6121	40	17	1	6	9	3.09023e+07	310	32.3595	4.14502
Q9VKZ8	Ubiquitin carboxyl-terminal hydrolase OS=Drosophila melanogaster GN=CG5384 PE=2 SV=1 - [Q9VKZ8_DROME]	11.6114	8.84	1	3	3	6	3.22969e+07	475	53.673	6.25244
Q9VG69	CG5844 OS=Drosophila melanogaster GN=CG5844 PE=2 SV=1 - [Q9VG69_DROME]	11.5941	11.11	1	3	3	4	4.56093e+07	378	41.5931	5.68115
Q9V9S8	Ferrochelatase, mitochondrial OS=Drosophila melanogaster GN=FeCh PE=2 SV=1 - [HEMH_DROME]	11.5642	13.28	1	4	4	5	4.77204e+07	384	43.5693	8.39697
Q7K3J0	CG8258 OS=Drosophila melanogaster GN=CG8258 PE=2 SV=1 - [Q7K3J0_DROME]	11.5563	9.71	1	5	5	5	3.61376e+07	546	59.3956	5.31299
C6SV30	AT04629p (Fragment) OS=Drosophila melanogaster GN=CG17838-RE PE=2 SV=1 - [C6SV30_DROME]	11.5161	7.16	11	3	3	4	5.87529e+08	489	54.7582	8.29443
Q07093	Head-specific guanylate cyclase OS=Drosophila melanogaster GN=Gycalpha99B PE=2 SV=2 - [GCYH_DROME]	11.4927	5.92	1	3	3	4	4.50906e+07	676	75.6141	5.51611
Q9VFS1	Adenosine deaminase-related growth factor D OS=Drosophila melanogaster GN=Adgf-D PE=2 SV=3 - [Q9VFS1_DROME]	11.437	10.36	1	5	5	5	3.45266e+07	502	58.0407	8.25049
Q9VYR1	Regucalcin homologue OS=Drosophila melanogaster GN=regucalcin PE=2 SV=1 - [Q9VYR1_DROME]	11.4017	24.42	3	6	6	6	9.09456e+07	303	33.6232	6.40479
E1JHG5	CG31760, isoform B OS=Drosophila melanogaster GN=CG31760 PE=4 SV=1 - [E1JHG5_DROME]	11.3754	5.83	2	5	5	7	2.88628e+08	875	97.7346	9.0415
M9MS06	Alpha actinin, isoform D OS=Drosophila melanogaster GN=Actn PE=4 SV=1 - [M9MS06_DROME]	11.3458	6.93	4	6	6	6	2.38109e+07	895	103.762	5.64307
Q8T017	CG5036 OS=Drosophila melanogaster GN=Dhit PE=1 SV=1 - [Q8T017_DROME]	11.3256	10.95	2	3	3	4	77397926	274	29.8314	5.75732
Q9V4C4	Synaptotagmin 7, isoform A OS=Drosophila melanogaster GN=Syt7 PE=4 SV=4 - [Q9V4C4_DROME]	11.272	15.38	4	4	4	4	1.95898e+07	416	46.9184	8.98291
P91685	Metabotropic glutamate receptor OS=Drosophila melanogaster GN=mGluR PE=1 SV=2 - [GRM_DROME]	11.2613	3.79	2	3	3	5	2.0821e+07	976	108.417	7.25439
M9PE40	Ubiquitin carboxyl-terminal hydrolase OS=Drosophila melanogaster GN=Uch PE=3 SV=1 - [M9PE40_DROME]	11.2575	16.07	2	4	4	6	8.67055e+07	224	25.4139	5.49072
Q9W337	CG32700, isoform A OS=Drosophila melanogaster GN=CG32700 PE=2 SV=2 - [Q9W337_DROME]	11.2545	25.23	1	4	4	4	8.64113e+07	218	23.2687	6.39209
Q7JMZ7	Smooth protein OS=Drosophila melanogaster GN=sm PE=2 SV=1 - [Q7JMZ7_DROME]	11.2449	11.58	8	5	5	7	6.01544e+07	475	51.8973	8.57275
Q9VF87	Cytoplasmic FMR1-interacting protein OS=Drosophila melanogaster GN=Sra-1 PE=1 SV=1 - [CYFIP_DROME]	11.2375	3.87	3	5	5	6	4.03202e+07	1291	149.165	7.12256
Q8MRZ6	SD02285p OS=Drosophila melanogaster GN=EG:33C11.3 PE=2 SV=1 - [Q8MRZ6_DROME]	11.2314	17.3	1	5	5	5	1.21779e+09	503	56.7765	9.80322
Q9U4L6	Mitochondrial import receptor subunit TOM40 homolog 1 OS=Drosophila melanogaster GN=Tom40 PE=2 SV=2 - [TO401_DROME]	11.2017	12.21	1	3	3	4	1.19872e+08	344	36.3134	7.09326
Q9VN13	AT24389p OS=Drosophila melanogaster GN=CG11739 PE=2 SV=1 - [Q9VN13_DROME]	11.1935	12.46	1	5	5	5	9.32582e+07	321	35.7206	9.40771
Q8T3L2	SD01527p OS=Drosophila melanogaster GN=vib PE=2 SV=1 - [Q8T3L2_DROME]	11.1557	20.22	2	6	6	7	1.42798e+09	272	31.2828	5.87158
P39018	40S ribosomal protein S19a OS=Drosophila melanogaster GN=RpS19a PE=1 SV=3 - [RS19A_DROME]	11.1555	26.92	1	5	5	5	6.44852e+07	156	17.2803	10.1108
D3DMZ0	GM13211p (Fragment) OS=Drosophila melanogaster GN=CG6340-RB PE=2 SV=1 - [D3DMZ0_DROME]	11.1546	3.97	3	1	1	3	13468621	428	46.6553	11.0776
Q9I7P8	CG4365, isoform B OS=Drosophila melanogaster GN=CG4365 PE=3 SV=1 - [Q9I7P8_DROME]	11.143	12.92	5	3	3	4	5.26522e+07	271	30.3231	6.07471
Q9W4X4	Phosphatidylinositol 4-kinase III alpha, isoform C OS=Drosophila melanogaster GN=PI4KIIIalpha PE=4 SV=3 - [Q9W4X4_DROME]	11.1253	3.84	4	4	4	6	33580795	2134	239.608	7.86963
Q9VS41	Unc-13-4A, isoform B OS=Drosophila melanogaster GN=unc-13-4A PE=4 SV=4 - [Q9VS41_DROME]	11.107	3.5	2	3	3	4	44109779	1371	154.033	6.40479
P08646	Ras-like protein 1 OS=Drosophila melanogaster GN=Ras85D PE=1 SV=2 - [RAS1_DROME]	11.0799	23.28	1	4	4	4	8.75977e+07	189	21.5799	7.81104
D3DMZ9	Thioredoxin OS=Drosophila melanogaster GN=Trx-2-RA PE=2 SV=1 - [D3DMZ9_DROME]	11.0793	34.91	2	3	3	4	1.33736e+08	106	11.729	4.88135
O97102	Small ubiquitin-related modifier OS=Drosophila melanogaster GN=smt3 PE=1 SV=1 - [O97102_DROME]	11.0161	25.56	1	3	3	4	2.0789e+08	90	10.118	5.45264
M9PF04	CG32103, isoform D OS=Drosophila melanogaster GN=CG32103 PE=3 SV=1 - [M9PF04_DROME]	11.0073	12.29	4	4	4	5	7.47145e+07	350	38.9502	8.77783
Q5U117	Enigma OS=Drosophila melanogaster GN=Egm PE=2 SV=1 - [Q5U117_DROME]	10.9973	4.69	1	3	3	5	3.7205e+07	639	70.7641	6.44287
Q9VSU6	Dihydropteridine reductase OS=Drosophila melanogaster GN=Dhpr PE=2 SV=1 - [Q9VSU6_DROME]	10.9963	22.55	1	3	3	3	8.57353e+07	235	24.5127	6.34131
Q8MRH4	LD46360p OS=Drosophila melanogaster GN=Acn PE=2 SV=1 - [Q8MRH4_DROME]	10.9869	6.66	2	3	3	4	1.02887e+07	601	66.2216	5.2749
Q9W1F7	CG2970 OS=Drosophila melanogaster GN=CG2970 PE=2 SV=2 - [Q9W1F7_DROME]	10.9702	17.76	2	5	5	5	3.18949e+07	366	40.5061	8.83643
Q9VB23	BcDNA.LD34343 OS=Drosophila melanogaster GN=wdb PE=2 SV=2 - [Q9VB23_DROME]	10.9313	7.06	1	3	3	4	4.64694e+07	524	59.6888	7.48877
Q9W0H6	CG9149 OS=Drosophila melanogaster GN=CG9149 PE=3 SV=2 - [Q9W0H6_DROME]	10.9185	9.95	3	2	2	3	1.4213e+07	392	41.1365	7.04932
P09491	Tropomyosin-2 OS=Drosophila melanogaster GN=Tm2 PE=2 SV=1 - [TPM2_DROME]	10.9025	17.25	1	4	5	6	2.00562e+08	284	32.9606	4.83057
P29993	Inositol 1,4,5-trisphosphate receptor OS=Drosophila melanogaster GN=Itp-r83A PE=2 SV=3 - [ITPR_DROME]	10.8545	2.75	1	5	5	6	1.326e+07	2838	318.904	5.8335
Q9VLP2	CG7781, isoform B OS=Drosophila melanogaster GN=CG7781 PE=2 SV=1 - [Q9VLP2_DROME]	10.8436	11.56	1	1	1	3	8.26103e+07	147	15.9968	8.00146
Q9VCG8	CG34355, isoform B OS=Drosophila melanogaster GN=CG12492 PE=4 SV=4 - [Q9VCG8_DROME]	10.8364	7.35	2	4	4	5	2.66124e+07	748	83.6539	6.32861
Q9VTU2	CG9762-PA OS=Drosophila melanogaster GN=l(3)neo18 PE=2 SV=1 - [Q9VTU2_DROME]	10.7939	19.89	1	4	4	5	309134192	186	22.0162	8.51416
P08570	60S acidic ribosomal protein P1 OS=Drosophila melanogaster GN=RpLP1 PE=1 SV=2 - [RLA1_DROME]	10.7871	48.21	1	3	3	5	1.27274e+08	112	11.5058	4.41162
Q8T410	AT22968p OS=Drosophila melanogaster GN=Cnx99A PE=2 SV=1 - [Q8T410_DROME]	10.7798	7.15	8	4	4	5	7.53492e+07	601	67.4804	4.79248
Q2M1E6	Cdep, isoform E OS=Drosophila melanogaster GN=Cdep PE=2 SV=1 - [Q2M1E6_DROME]	10.7758	2.91	2	3	3	5	4.1059e+07	1167	132.032	8.42627
Q8T6I0	EH domain containing protein OS=Drosophila melanogaster GN=Past1 PE=2 SV=1 - [Q8T6I0_DROME]	10.726	10.11	4	5	5	5	9.29147e+07	534	60.9667	6.50732
A1ZBL7	Par-1, isoform H OS=Drosophila melanogaster GN=par-1 PE=4 SV=1 - [A1ZBL7_DROME]	10.7254	9.16	10	3	5	6	2.35177e+07	993	107.694	9.96436
Q9VC62	CG6643, isoform A OS=Drosophila melanogaster GN=Esyt2 PE=4 SV=1 - [Q9VC62_DROME]	10.7176	6.86	5	4	4	4	3.88384e+07	816	90.8073	6.52197
E1JGN7	Bancal, isoform E OS=Drosophila melanogaster GN=bl PE=4 SV=1 - [E1JGN7_DROME]	10.7083	12.58	11	4	4	6	4.50712e+07	493	49.8425	8.35303
M9PFG7	Kinesin light chain, isoform C OS=Drosophila melanogaster GN=Klc PE=4 SV=1 - [M9PFG7_DROME]	10.7056	10.45	2	5	5	5	4.57929e+07	507	57.8803	6.16357
Q9VJ28	CG10639, isoform A OS=Drosophila melanogaster GN=CG10639-RA PE=2 SV=1 - [Q9VJ28_DROME]	10.702	7.91	1	3	3	5	1.1782e+08	455	50.0959	8.5874
Q8SY88	RH23043p OS=Drosophila melanogaster GN=NDUFA8 PE=2 SV=1 - [Q8SY88_DROME]	10.6849	20.57	3	4	4	4	8.34325e+07	175	19.8506	6.87354
A1Z8P9	Nucleoprotein TPR OS=Drosophila melanogaster GN=Mtor PE=1 SV=1 - [TPR_DROME]	10.6752	2.86	2	5	5	7	1.13058e+07	2346	262.194	5.09717
D6W4V6	MIP19989p OS=Drosophila melanogaster GN=Eb1-RF PE=2 SV=1 - [D6W4V6_DROME]	10.6388	13.27	4	1	3	6	3.31817e+07	226	24.8792	5.03369
Q9W0Z3	Activating transcription factor-2, isoform B OS=Drosophila melanogaster GN=Atf-2 PE=2 SV=1 - [Q9W0Z3_DROME]	10.603	9.7	3	3	3	3	47017094	536	58.3009	5.21143
O76935	Iron regulatory protein-1B OS=Drosophila melanogaster GN=Irp-1B PE=2 SV=1 - [O76935_DROME]	10.4968	8.01	9	7	7	7	2.11449e+07	899	98.5363	6.02393
Q9VB05	ALG-2 interacting protein X OS=Drosophila melanogaster GN=ALiX PE=1 SV=1 - [Q9VB05_DROME]	10.4798	5.02	1	4	4	4	4.63011e+07	836	92.4814	5.45264
Q9VUY9	Phosphoglucomutase OS=Drosophila melanogaster GN=Pgm PE=1 SV=1 - [PGM_DROME]	10.4326	9.11	1	5	5	6	6.51704e+07	560	60.728	6.69775
A1Z6G9	CG8245 OS=Drosophila melanogaster GN=CG8245-RA PE=2 SV=1 - [A1Z6G9_DROME]	10.4294	8.45	2	2	2	4	3.38503e+07	343	39.1181	8.32373
C7LAF2	MIP12868p OS=Drosophila melanogaster GN=CG32809-RD PE=2 SV=1 - [C7LAF2_DROME]	10.4269	8.08	12	4	4	4	2.39714e+07	941	101.197	8.55811
Q9W0S7	LD20211p OS=Drosophila melanogaster GN=Tudor-SN PE=1 SV=1 - [Q9W0S7_DROME]	10.4256	7.45	2	5	5	5	3.16132e+07	926	103.037	8.04541
Q9VTW8	GH27027p OS=Drosophila melanogaster GN=Ncc69 PE=2 SV=1 - [Q9VTW8_DROME]	10.4251	4.1	3	3	3	3	1.97236e+07	1171	129.095	6.84424
Q9W0M4	CG13887, isoform C OS=Drosophila melanogaster GN=CG13887 PE=2 SV=1 - [Q9W0M4_DROME]	10.402	13.16	1	3	3	5	6.163e+07	228	26.1379	9.31982
X2JE34	RNA-binding protein 2, isoform E OS=Drosophila melanogaster GN=Rbp2 PE=4 SV=1 - [X2JE34_DROME]	10.39	9.78	7	3	3	7	8.29192e+07	317	34.2097	9.29053
Q961R8	GH09263p OS=Drosophila melanogaster GN=Aats-gly PE=2 SV=1 - [Q961R8_DROME]	10.3419	8.54	3	5	5	5	3.25364e+07	679	75.756	6.40479
M9PCU1	Abl tyrosine kinase, isoform H OS=Drosophila melanogaster GN=Abl PE=4 SV=1 - [M9PCU1_DROME]	10.2496	4.72	9	4	4	4	1.12833e+07	1504	159.485	7.34229
Q7KU70	CG18769, isoform E OS=Drosophila melanogaster GN=CG18769 PE=4 SV=1 - [Q7KU70_DROME]	10.2135	7.72	5	2	2	4	4.4859e+07	285	33.362	7.85498
Q9VXK7	CG9172, isoform A OS=Drosophila melanogaster GN=CG9172 PE=2 SV=1 - [Q9VXK7_DROME]	10.1604	13.12	3	3	3	4	5.61447e+07	221	24.5776	9.74463
Q4V485	IP03637p (Fragment) OS=Drosophila melanogaster GN=CG17761 PE=2 SV=1 - [Q4V485_DROME]	10.1568	31.91	1	3	3	4	7.55205e+07	94	10.8903	5.46533
Q8IMB7	Rad23, isoform B OS=Drosophila melanogaster GN=Rad23 PE=4 SV=1 - [Q8IMB7_DROME]	10.1354	21.87	3	5	5	5	1.41723e+07	343	37.5262	4.52588
E6PBW9	AT07502p OS=Drosophila melanogaster GN=ABCB7-RB PE=2 SV=1 - [E6PBW9_DROME]	10.1295	7.48	5	5	5	5	2.68515e+07	709	76.667	9.21729
Q9VTY2	CG10638, isoform A OS=Drosophila melanogaster GN=CG10638 PE=4 SV=1 - [Q9VTY2_DROME]	10.1217	9.78	2	2	3	5	5.18284e+07	317	35.7735	6.11279
A1A6X4	IP17216p (Fragment) OS=Drosophila melanogaster GN=RpL23a PE=2 SV=1 - [A1A6X4_DROME]	10.1197	15.99	5	4	4	4	4.87863e+07	269	28.5366	11.0044
Q9V496	Apolipophorins OS=Drosophila melanogaster GN=Rfabg PE=1 SV=2 - [APLP_DROME]	10.0656	2.03	2	5	5	5	1.28621e+07	3351	372.447	7.97217
Q494I6	GH11852p OS=Drosophila melanogaster PE=2 SV=1 - [Q494I6_DROME]	10.0624	7.49	13	4	4	6	1.00692e+07	828	88.9927	10.1108
Q24418	Glutamate [NMDA] receptor subunit 1 OS=Drosophila melanogaster GN=Nmdar1 PE=1 SV=1 - [NMDA1_DROME]	10.0398	6.52	1	5	5	5	4.9623e+07	997	112.217	7.97217
Q9VTV3	AT17975p OS=Drosophila melanogaster GN=Adk1 PE=2 SV=1 - [Q9VTV3_DROME]	10.029	15.42	2	3	3	4	4.66197e+07	201	21.9102	5.74463
O97355	Transferrin OS=Drosophila melanogaster GN=Tsf1 PE=2 SV=1 - [O97355_DROME]	10.0204	9.2	9	4	4	4	4.36994e+07	641	71.7655	7.21045
P91891	Protein Mo25 OS=Drosophila melanogaster GN=Mo25 PE=2 SV=2 - [MO25_DROME]	10.0136	9.14	1	3	3	5	2.92797e+07	339	39.3605	7.25439
M9NDY9	Mind-meld, isoform G OS=Drosophila melanogaster GN=mmd PE=4 SV=1 - [M9NDY9_DROME]	10.0032	3.24	12	3	3	4	5.43809e+07	1173	128.674	6.52197
Q9W330	Hexokinase A, isoform A OS=Drosophila melanogaster GN=Hex-A PE=2 SV=1 - [Q9W330_DROME]	9.99344	11.83	6	3	3	4	6.63814e+07	541	59.1908	5.99854
Q9V3E7	Aly OS=Drosophila melanogaster GN=Ref1 PE=2 SV=1 - [Q9V3E7_DROME]	9.98521	21.8	1	5	5	5	4.10975e+07	266	27.8347	10.5503
P12982	Serine/threonine-protein phosphatase alpha-2 isoform OS=Drosophila melanogaster GN=Pp1-87B PE=1 SV=1 - [PP12_DROME]	9.95908	13.58	8	1	3	4	7.17923e+07	302	34.5192	5.59229
Q9V3A8	Ergic53, isoform A OS=Drosophila melanogaster GN=ergic53 PE=2 SV=1 - [Q9V3A8_DROME]	9.94586	5.08	1	1	1	5	2.81044e+06	512	57.5327	6.07471
P20232	Transcription elongation factor S-II OS=Drosophila melanogaster GN=TfIIS PE=2 SV=1 - [TFS2_DROME]	9.9383	9.9	1	2	2	3	45153372	313	34.2781	9.05615
Q6IDF5	CG12859 OS=Drosophila melanogaster GN=CG12859 PE=2 SV=1 - [Q6IDF5_DROME]	9.91706	37.17	1	4	4	5	5.69916e+07	113	13.1258	9.81787
Q8MSS3	RH60839p OS=Drosophila melanogaster GN=CG9657 PE=2 SV=1 - [Q8MSS3_DROME]	9.91504	6.49	2	3	3	3	3.69634e+07	601	66.2149	8.89502
A0APE4	CG6459 protein OS=Drosophila melanogaster GN=CG6459 PE=4 SV=1 - [A0APE4_DROME]	9.88358	15.97	3	4	4	4	1.57886e+08	263	28.9824	5.16064
Q9VA36	CG31012, isoform C OS=Drosophila melanogaster GN=cindr PE=4 SV=2 - [Q9VA36_DROME]	9.84188	12.36	5	5	5	6	1.88841e+07	882	92.3668	8.99756
D5SHM9	Aldehyde dehydrogenase OS=Drosophila melanogaster GN=Aldh-III-RE PE=2 SV=1 - [D5SHM9_DROME]	9.84068	10.21	9	4	4	5	5.96049e+07	431	47.9077	7.97217
Q9VFV9	DnaJ-like-2, isoform A OS=Drosophila melanogaster GN=Droj2 PE=2 SV=1 - [Q9VFV9_DROME]	9.82607	10.42	1	3	3	3	6.28612e+07	403	45.2016	6.48096
Q9VA37	DJ-1 beta OS=Drosophila melanogaster GN=dj-1beta PE=1 SV=2 - [Q9VA37_DROME]	9.78718	14.15	1	3	3	4	102578153	205	21.4232	7.94287
Q9VZ96	Axotactin, isoform I OS=Drosophila melanogaster GN=axo PE=4 SV=3 - [Q9VZ96_DROME]	9.75529	1.91	7	3	3	5	2.38068e+07	2047	226.687	5.69385
P28285	5-hydroxytryptamine receptor 2A OS=Drosophila melanogaster GN=5-HT1A PE=2 SV=2 - [5HT2A_DROME]	9.73253	8.39	2	3	3	4	8.167e+06	834	89.4649	5.85889
X2JC80	40S ribosomal protein SA OS=Drosophila melanogaster GN=sta PE=3 SV=1 - [X2JC80_DROME]	9.73227	13.33	3	3	3	4	5.72974e+07	270	30.2094	4.86865
O18373	Selenide, water dikinase OS=Drosophila melanogaster GN=SelD PE=1 SV=1 - [SPS1_DROME]	9.66906	12.56	1	4	4	5	4.45062e+07	398	43.4182	6.93213
Q94901	RNA-binding protein lark OS=Drosophila melanogaster GN=lark PE=1 SV=1 - [LARK_DROME]	9.64492	9.66	1	4	4	5	4.49275e+07	352	39.8866	9.0708
P05389	60S acidic ribosomal protein P2 OS=Drosophila melanogaster GN=RpLP2 PE=1 SV=1 - [RLA2_DROME]	9.63364	44.25	2	3	3	4	6.11333e+07	113	11.75	4.70361
Q8SYB8	RE73487p OS=Drosophila melanogaster GN=CG7903 PE=2 SV=1 - [Q8SYB8_DROME]	9.63335	10.16	3	2	2	6	20870418	384	40.1382	11.1802
Q8MT58	CG17337 OS=Drosophila melanogaster GN=CG17337 PE=2 SV=1 - [Q8MT58_DROME]	9.60957	10.67	2	3	3	4	7.54782e+07	478	53.1303	5.65576
M9NCY3	Leukocyte-antigen-related-like, isoform D OS=Drosophila melanogaster GN=Lar PE=4 SV=1 - [M9NCY3_DROME]	9.60627	4.45	8	6	6	6	1.68233e+08	1912	216.221	7.13721
Q7KN75	Dodeca-satellite-binding protein 1, isoform A OS=Drosophila melanogaster GN=Dp1 PE=2 SV=1 - [Q7KN75_DROME]	9.60397	3.46	4	3	3	3	20452677	1301	144.188	6.20166
P37236	Frequenin-1 OS=Drosophila melanogaster GN=Frq1 PE=2 SV=2 - [FREQ_DROME]	9.57422	19.79	3	4	4	4	1.98167e+08	187	21.6548	5.14795
P48375	12 kDa FK506-binding protein OS=Drosophila melanogaster GN=FK506-bp2 PE=3 SV=2 - [FKB12_DROME]	9.56669	44.44	1	3	3	3	7.44151e+07	108	11.659	8.1333
Q8SZF2	RE02647p OS=Drosophila melanogaster GN=ND23 PE=2 SV=1 - [Q8SZF2_DROME]	9.55799	19.35	2	5	5	5	1.14118e+08	217	24.5041	6.13818
Q7KNF3	Hsp90-related protein TRAP1 OS=Drosophila melanogaster GN=Trap1 PE=2 SV=1 - [Q7KNF3_DROME]	9.52252	7.43	4	3	4	5	2.50346e+08	686	77.3702	7.38623
Q95028	L-lactate dehydrogenase OS=Drosophila melanogaster GN=ImpL3 PE=2 SV=1 - [LDH_DROME]	9.50098	12.65	2	3	3	3	6.48502e+07	332	35.5146	7.07861
B4F625	CG3603-PA OS=Drosophila melanogaster GN=CG3603 PE=3 SV=1 - [B4F625_DROME]	9.49737	16.87	4	3	3	5	1.52839e+07	249	26.1367	7.79639
Q7K4Y8	CG1909, isoform A OS=Drosophila melanogaster GN=CG1909 PE=2 SV=1 - [Q7K4Y8_DROME]	9.48926	6.6	1	3	3	4	3.37398e+07	606	67.0545	8.104
P29829	Guanine nucleotide-binding protein subunit beta-2 OS=Drosophila melanogaster GN=Gbeta76C PE=1 SV=3 - [GBB2_DROME]	9.47821	6.36	1	2	2	5	3.68839e+07	346	38.3103	6.771
Q8IRC1	Ensconsin, isoform C OS=Drosophila melanogaster GN=ens PE=4 SV=2 - [Q8IRC1_DROME]	9.47696	7.2	12	4	4	6	2.61472e+07	833	91.9919	6.44287
F0JAJ0	AT12761p (Fragment) OS=Drosophila melanogaster GN=PIP5K59B-RF PE=2 SV=1 - [F0JAJ0_DROME]	9.42629	8.67	5	2	2	3	7.39243e+07	473	51.3839	8.55811
Q9VU84	Drebrin-like protein OS=Drosophila melanogaster GN=Abp1 PE=1 SV=1 - [DBNL_DROME]	9.38004	6.03	1	2	2	3	25848350	531	58.6936	5.021
Q95SI7	CG6028 OS=Drosophila melanogaster GN=CG6028 PE=2 SV=1 - [Q95SI7_DROME]	9.35978	17.06	1	3	3	3	3.20866e+07	293	32.2729	6.56592
O46067	CG2918, isoform B OS=Drosophila melanogaster GN=EG:25E8.1 PE=2 SV=1 - [O46067_DROME]	9.32222	4.23	1	3	3	4	2.51958e+07	923	103.382	5.12256
Q7KLE5	Amphiphysin OS=Drosophila melanogaster GN=Amph PE=1 SV=1 - [Q7KLE5_DROME]	9.3024	5.48	1	4	4	6	1.2967e+08	602	65.8619	5.24951
Q9VDT1	Arc42 OS=Drosophila melanogaster GN=Arc42 PE=2 SV=1 - [Q9VDT1_DROME]	9.28911	9.38	1	3	3	3	4.17681e+07	405	43.6262	7.88428
D3PK80	RH14084p OS=Drosophila melanogaster GN=CG1552-RB PE=2 SV=1 - [D3PK80_DROME]	9.24243	13.45	5	2	2	3	2.11315e+07	171	19.8936	7.86963
Q9V3K3	RuvB-like helicase 2 OS=Drosophila melanogaster GN=rept PE=1 SV=1 - [RUVB2_DROME]	9.22009	8.94	1	4	4	4	2.35628e+07	481	53.5076	5.84619
Q9VAY2	Glycoprotein 93 OS=Drosophila melanogaster GN=Gp93 PE=2 SV=1 - [Q9VAY2_DROME]	9.21995	5.08	2	3	3	3	3.69738e+07	787	90.1825	5.021
Q8MRS4	AT05114p OS=Drosophila melanogaster GN=CG15100 PE=2 SV=1 - [Q8MRS4_DROME]	9.17558	2.08	2	1	1	4	1.82519e+07	1012	111.393	8.47021
O16043	Anon1A4 OS=Drosophila melanogaster GN=Df31 PE=2 SV=1 - [O16043_DROME]	9.14058	19.67	1	2	2	5	1.87011e+07	183	18.812	4.27197
Q7K1W5	CG8187 OS=Drosophila melanogaster GN=CG8187 PE=2 SV=1 - [Q7K1W5_DROME]	9.12201	13.56	1	4	4	5	4.01493e+07	376	41.6006	7.66455
Q9VH26	CG3940 OS=Drosophila melanogaster GN=CG3940 PE=4 SV=2 - [Q9VH26_DROME]	9.11526	8.55	2	3	3	5	5.88695e+07	304	33.8999	5.16064
Q9W022	CG8993-PA OS=Drosophila melanogaster GN=CG8993 PE=2 SV=1 - [Q9W022_DROME]	9.09266	23.94	1	4	4	4	2.85524e+08	142	15.8474	8.45557
Q24185	Protein hook OS=Drosophila melanogaster GN=hk PE=1 SV=2 - [HOOK_DROME]	9.08631	2.21	1	1	1	3		679	76.6173	5.35107
Q7YU24	Transmembrane GTPase Marf OS=Drosophila melanogaster GN=Marf PE=1 SV=1 - [MARF_DROME]	9.07334	7.04	4	4	4	4	4.51406e+07	810	91.3141	6.7124
Q8MYW1	RH04289p OS=Drosophila melanogaster GN=SdhC PE=2 SV=1 - [Q8MYW1_DROME]	9.07059	11.11	2	4	4	4	3.57143e+07	171	18.5458	9.30518
B9EQX6	MIP02330p OS=Drosophila melanogaster GN=CG1746-RB PE=2 SV=1 - [B9EQX6_DROME]	9.06479	5.22	3	1	1	5	1024728066	134	14.1254	9.99365
Q7JR72	CG8776, isoform A OS=Drosophila melanogaster GN=nemy PE=2 SV=1 - [Q7JR72_DROME]	9.04018	10.69	4	2	2	4	5.3992e+07	290	32.5036	6.50732
P06002	Opsin Rh1 OS=Drosophila melanogaster GN=ninaE PE=1 SV=1 - [OPS1_DROME]	8.93324	4.56	1	2	2	4	4.34627e+07	373	41.4667	8.01611
Q0E9B2	Dystrobrevin OS=Drosophila melanogaster GN=Dyb PE=3 SV=1 - [Q0E9B2_DROME]	8.84642	4.56	8	2	2	3	29227180	614	68.1946	8.646
A8Y4V5	FI20903p1 OS=Drosophila melanogaster GN=CG40498-RF PE=2 SV=3 - [A8Y4V5_DROME]	8.83909	8.21	1	2	2	3	82593546	268	29.8422	8.47021
Q8SXU2	Menin 1, isoform B OS=Drosophila melanogaster GN=Mnn1 PE=2 SV=1 - [Q8SXU2_DROME]	8.83229	4.72	3	2	2	4	2.72432e+07	530	58.9151	5.8208
Q9VKK1	Enhancer of mRNA-decapping protein 4 homolog OS=Drosophila melanogaster GN=Ge-1 PE=1 SV=2 - [EDC4_DROME]	8.8031	3.32	1	4	4	4	1.70967e+07	1354	149.157	5.89697
F6JH25	CG4396 (Fragment) OS=Drosophila melanogaster GN=CG4396 PE=4 SV=1 - [F6JH25_DROME]	8.77283	33.33	3	2	3	3	7.34668e+07	123	13.0659	9.75928
P09180	60S ribosomal protein L4 OS=Drosophila melanogaster GN=RpL4 PE=1 SV=2 - [RL4_DROME]	8.76712	12.22	2	4	4	4	2.88828e+07	401	44.9981	11.4731
Q9VBU6	CG11857, isoform A OS=Drosophila melanogaster GN=CG11857 PE=2 SV=1 - [Q9VBU6_DROME]	8.74982	19.21	2	2	2	3	4.07601e+07	203	23.7062	9.40771
P18824	Armadillo segment polarity protein OS=Drosophila melanogaster GN=arm PE=1 SV=1 - [ARM_DROME]	8.74756	3.68	1	2	2	3	4.44986e+07	843	91.095	5.57959
O15971	CG17060-PA OS=Drosophila melanogaster GN=Rab10 PE=2 SV=1 - [O15971_DROME]	8.72804	21.57	25	3	5	7	1.65037e+08	204	23.3209	8.04541
Q9VL68	CG4598, isoform B OS=Drosophila melanogaster GN=CG4598 PE=2 SV=2 - [Q9VL68_DROME]	8.70888	13.17	1	3	3	3	57548440	281	30.9742	9.23193
Q27237	Protein tumorous imaginal discs, mitochondrial OS=Drosophila melanogaster GN=l(2)tid PE=1 SV=2 - [TID_DROME]	8.68345	9.81	5	3	3	5	1.35816e+07	520	56.1019	9.1001
Q9W392	CG7033 OS=Drosophila melanogaster GN=CG7033 PE=2 SV=2 - [Q9W392_DROME]	8.68277	9.16	1	5	5	5	89389703	535	58.0273	5.84619
Q7KT38	Numb-associated kinase, isoform C OS=Drosophila melanogaster GN=Nak PE=4 SV=1 - [Q7KT38_DROME]	8.68246	4.58	5	2	2	4	3.98285e+07	698	74.6976	6.99072
M9PBG5	Enhancer of bithorax, isoform G OS=Drosophila melanogaster GN=E(bx) PE=4 SV=1 - [M9PBG5_DROME]	8.6778	3.14	5	3	3	4	9.82709e+06	2163	242.06	9.11475
P11046	Laminin subunit beta-1 OS=Drosophila melanogaster GN=LanB1 PE=1 SV=4 - [LAMB1_DROME]	8.67583	3.64	1	4	4	5	3.0879e+07	1788	198.205	5.32568
Q7KSW3	CG31472, isoform B OS=Drosophila melanogaster GN=sgll PE=3 SV=1 - [Q7KSW3_DROME]	8.66688	9.28	2	2	2	3	2.62222e+07	237	26.7708	6.81494
Q9VWA1	Clathrin light chain OS=Drosophila melanogaster GN=Clc PE=2 SV=1 - [CLC_DROME]	8.65314	23.29	3	5	5	6	7.21272e+07	219	23.8259	4.77979
Q6NR07	Adenosylhomocysteinase OS=Drosophila melanogaster GN=CG9977 PE=2 SV=1 - [Q6NR07_DROME]	8.64972	8.45	2	4	4	9	4.23432e+07	521	56.9417	6.96143
Q960X9	Lon protease homolog, mitochondrial OS=Drosophila melanogaster GN=Lon PE=2 SV=1 - [Q960X9_DROME]	8.64323	7.09	1	1	3	3	1.74796e+07	832	92.7096	6.44287
P13217	1-phosphatidylinositol 4,5-bisphosphate phosphodiesterase OS=Drosophila melanogaster GN=norpA PE=1 SV=4 - [PIPA_DROME]	8.62861	3.29	2	3	3	3	4.64808e+07	1095	124.784	7.00537
Q95R68	SD04273p OS=Drosophila melanogaster GN=CG1597 PE=2 SV=1 - [Q95R68_DROME]	8.56372	5.42	3	2	2	2	2.60423e+07	849	96.1155	8.5874
Q9UAE7	Prohormone and neuropeptide processing protease OS=Drosophila melanogaster GN=amon PE=2 SV=1 - [Q9UAE7_DROME]	8.5546	3.67	2	2	2	3	7.2948e+07	654	71.688	7.07861
P40304	Proteasome subunit beta type-1 OS=Drosophila melanogaster GN=Prosbeta6 PE=2 SV=2 - [PSB1_DROME]	8.5426	14.89	1	2	2	2	6.34342e+07	235	25.826	6.53662
Q9VNA5	Proteasome subunit beta type-4 OS=Drosophila melanogaster GN=Prosbeta7 PE=2 SV=1 - [PSB4_DROME]	8.51734	13.43	1	3	3	3	1.13396e+07	268	29.9667	6.58057
Q9W303	Chitinase-like protein Idgf4 OS=Drosophila melanogaster GN=Idgf4 PE=2 SV=1 - [IDGF4_DROME]	8.50566	9.28	1	2	3	3	4.82919e+07	442	48.5741	7.82568
Q9VX77	CG5010-PA OS=Drosophila melanogaster GN=CG5010 PE=2 SV=1 - [Q9VX77_DROME]	8.49302	12.35	1	2	2	4	7.88871e+07	170	17.3185	8.86572
Q9W462	Ubiquitin carboxyl-terminal hydrolase 30 homolog OS=Drosophila melanogaster GN=CG3016 PE=2 SV=1 - [UBP30_DROME]	8.49285	4.48	1	2	2	3	1.6977e+07	558	60.8412	7.34229
Q9XTL2	Jak pathway signal transduction adaptor molecule OS=Drosophila melanogaster GN=Stam PE=2 SV=1 - [Q9XTL2_DROME]	8.49241	5.08	1	2	2	3	1.33931e+07	689	74.5875	5.57959
Q9V3I2	Drab5 OS=Drosophila melanogaster GN=Rab5 PE=2 SV=1 - [Q9V3I2_DROME]	8.47449	21.92	1	4	4	4	7.72418e+07	219	23.944	8.41162
Q9VK60	CG6180 OS=Drosophila melanogaster GN=CG6180 PE=2 SV=2 - [Q9VK60_DROME]	8.46419	19.84	1	4	4	5	6.27387e+07	257	28.6877	8.82178
P48149	40S ribosomal protein S15Aa OS=Drosophila melanogaster GN=RpS15Aa PE=1 SV=2 - [RS15A_DROME]	8.45856	20.77	2	3	3	4	6.95616e+07	130	14.7619	9.80322
A4V2S3	C-terminal binding protein, isoform B OS=Drosophila melanogaster GN=CtBP PE=3 SV=1 - [A4V2S3_DROME]	8.44256	13.47	3	4	4	4	5.44855e+07	386	42.2248	6.97607
P23128	Putative ATP-dependent RNA helicase me31b OS=Drosophila melanogaster GN=me31B PE=1 SV=3 - [DDX6_DROME]	8.41091	4.14	1	2	2	4	1.02715e+07	459	51.912	7.63525
Q9VTB4	CG6463-PA OS=Drosophila melanogaster GN=CG6463 PE=2 SV=2 - [Q9VTB4_DROME]	8.4079	41.94	1	6	6	7	1.17512e+08	124	13.7793	9.39307
Q7KMK8	BcDNA.GH07921 OS=Drosophila melanogaster GN=BcDNA.GH07921 PE=2 SV=1 - [Q7KMK8_DROME]	8.37913	8.37	2	3	3	6	1.96896e+07	418	46.6303	4.99561
P16620	Tyrosine-protein phosphatase 69D OS=Drosophila melanogaster GN=Ptp69D PE=1 SV=2 - [PTP69_DROME]	8.36388	2.26	2	3	3	3	2.04599e+07	1462	167.354	6.58057
Q9VKQ2	CG17127, isoform B OS=Drosophila melanogaster GN=CG17127 PE=4 SV=1 - [Q9VKQ2_DROME]	8.34463	21.43	3	2	2	3	9.86404e+07	98	10.7556	4.58936
Q9VTX8	Protein odr-4 homolog OS=Drosophila melanogaster GN=CG10616 PE=1 SV=2 - [ODR4_DROME]	8.3364	10.57	3	3	3	4	8.77163e+06	492	54.5526	5.0083
Q9VAJ9	CG1907 OS=Drosophila melanogaster GN=CG1907 PE=2 SV=1 - [Q9VAJ9_DROME]	8.32058	11.99	1	4	4	4	5.85404e+07	317	34.5969	9.78857
P41374	Eukaryotic translation initiation factor 2 subunit 1 OS=Drosophila melanogaster GN=eIF-2alpha PE=2 SV=1 - [IF2A_DROME]	8.29863	12.02	1	4	4	4	3.02547e+07	341	38.6217	4.94482
Q9VS34	60S ribosomal protein L18 OS=Drosophila melanogaster GN=RpL18 PE=1 SV=1 - [RL18_DROME]	8.27712	18.09	1	2	2	2	5.41846e+07	188	21.6511	11.5317
Q9NFR7	Rapsynoid OS=Drosophila melanogaster GN=pins PE=2 SV=1 - [Q9NFR7_DROME]	8.26641	2.28	1	1	1	4	44171549	658	71.412	6.82959
Q9VDI1	LD46328p OS=Drosophila melanogaster GN=Synd PE=1 SV=2 - [Q9VDI1_DROME]	8.24922	7.49	1	3	3	4	2.10664e+07	494	55.8754	5.63037
P55841	60S ribosomal protein L14 OS=Drosophila melanogaster GN=RpL14 PE=1 SV=1 - [RL14_DROME]	8.22485	14.46	3	2	2	3	37198742	166	19.1618	11.1802
Q9W136	CG42361 OS=Drosophila melanogaster GN=CG13588 PE=4 SV=3 - [Q9W136_DROME]	8.21241	11.59	3	2	2	3	5.16111e+07	207	24.1898	5.26221
Q9VR25	CG15630 OS=Drosophila melanogaster GN=CG15630 PE=1 SV=2 - [Q9VR25_DROME]	8.20501	8.22	1	3	3	3	5.27439e+07	450	50.6796	7.97217
Q7JUS9	CG9090 OS=Drosophila melanogaster GN=CG9090-RA PE=2 SV=1 - [Q7JUS9_DROME]	8.18666	9.63	1	2	4	5	1.21047e+08	374	40.5269	8.96826
Q04047	Protein no-on-transient A OS=Drosophila melanogaster GN=nonA PE=1 SV=2 - [NONA_DROME]	8.17774	9.86	6	4	4	6	2.27439e+07	700	76.9299	9.34912
P23696	Serine/threonine-protein phosphatase PP2A OS=Drosophila melanogaster GN=mts PE=2 SV=1 - [PP2A_DROME]	8.16886	11	1	3	3	3	2.10564e+07	309	35.4463	5.33838
Q9VYJ0	Phosphodiesterase 9, isoform D OS=Drosophila melanogaster GN=Pde9 PE=4 SV=4 - [Q9VYJ0_DROME]	8.15082	6.9	9	5	5	6	4.58494e+06	1623	173.725	5.69385
Q8SYN6	RE50471p OS=Drosophila melanogaster GN=CG8209 PE=2 SV=1 - [Q8SYN6_DROME]	8.14312	22.12	2	3	3	7	4.21914e+07	330	36.6528	6.1001
Q9Y166	BcDNA.GH02431 OS=Drosophila melanogaster GN=Dic1 PE=2 SV=1 - [Q9Y166_DROME]	8.12568	16.43	1	4	4	5	4.01442e+07	280	30.6863	10.0229
Q9V5C6	Proteasome subunit alpha type-3 OS=Drosophila melanogaster GN=Prosalpha7 PE=1 SV=1 - [PSA3_DROME]	8.0771	18.18	1	4	4	5	4.72024e+07	253	27.658	5.69385
B8A421	RE74545p OS=Drosophila melanogaster GN=Nup98-RA PE=2 SV=1 - [B8A421_DROME]	8.07359	4.5	15	3	4	4	3.3902e+07	1179	121.486	6.52197
Q9VJD4	LD24721p OS=Drosophila melanogaster GN=Sgt PE=2 SV=1 - [Q9VJD4_DROME]	8.06296	14.2	1	4	4	4	5.39732e+07	331	36.2304	4.64014
Q9VAM6	CDGSH iron-sulfur domain-containing protein 2 homolog OS=Drosophila melanogaster GN=CG1458 PE=2 SV=1 - [CISD2_DROME]	8.05359	18.8	1	2	2	3	5.27625e+08	133	14.6234	8.45557
Q9VXI6	Cytochrome b-c1 complex subunit 7 OS=Drosophila melanogaster GN=CG3560 PE=2 SV=1 - [Q9VXI6_DROME]	8.03969	28.83	3	5	5	5	8.58539e+07	111	13.5599	8.104
Q95SN1	GH13403p OS=Drosophila melanogaster GN=CG8613 PE=2 SV=1 - [Q95SN1_DROME]	8.03902	3.18	2	1	1	3	8.95848e+07	629	71.2837	6.1001
Q9VVA0	Cold shock domain-containing protein CG9705 OS=Drosophila melanogaster GN=CG9705 PE=1 SV=1 - [Y9705_DROME]	8.01759	17.48	1	2	2	3	3.46282e+07	143	15.769	8.47021
P48810	Heterogeneous nuclear ribonucleoprotein 87F OS=Drosophila melanogaster GN=Hrb87F PE=2 SV=2 - [RB87F_DROME]	7.9937	11.17	1	2	2	5	5.36022e+07	385	39.4756	9.02686
Q7KUT2	Lon protease homolog, mitochondrial OS=Drosophila melanogaster GN=Lon PE=1 SV=1 - [LONM_DROME]	7.99018	4.79	1	1	3	3	2.3088e+07	1024	114.96	7.59131
Q1RKV1	IP10459p OS=Drosophila melanogaster GN=CG13556 PE=2 SV=1 - [Q1RKV1_DROME]	7.97849	14.08	3	3	3	3	1.37536e+07	412	44.274	7.57666
Q9NBD7	CLIP-associating protein OS=Drosophila melanogaster GN=chb PE=1 SV=1 - [CLASP_DROME]	7.96737	2.35	1	3	3	4		1491	165.472	8.90967
P16905	cAMP-dependent protein kinase type I regulatory subunit OS=Drosophila melanogaster GN=Pka-R1 PE=2 SV=2 - [KAPR1_DROME]	7.96503	7.71	2	1	2	3	48818188	376	42.2124	5.19873
Q9GSP4	Mutant e4 ebony OS=Drosophila melanogaster GN=e PE=2 SV=3 - [Q9GSP4_DROME]	7.91403	6.53	18	5	5	5	1.74769e+07	735	82.2322	5.52881
A1Z934	CG8778 OS=Drosophila melanogaster GN=CG8778 PE=2 SV=1 - [A1Z934_DROME]	7.88763	8.7	1	2	2	3	3.08779e+07	299	31.889	8.22119
P20353	G protein alpha i subunit OS=Drosophila melanogaster GN=Galphai PE=1 SV=2 - [GNAI_DROME]	7.87419	11.27	2	1	4	4	2.05397e+08	355	40.5698	7.63525
Q27268	ATP-dependent RNA helicase WM6 OS=Drosophila melanogaster GN=Hel25E PE=1 SV=1 - [DX39B_DROME]	7.86406	13.21	3	5	5	6	2.14691e+07	424	48.6207	5.65576
P48461	Serine/threonine-protein phosphatase alpha-1 isoform OS=Drosophila melanogaster GN=Pp1alpha-96A PE=1 SV=1 - [PP11_DROME]	7.84589	12.54	6	1	3	3	4.66392e+07	327	37.3457	6.66846
H1UUB1	MIP33278p1 OS=Drosophila melanogaster GN=Syb-RA PE=2 SV=1 - [H1UUB1_DROME]	7.84301	18.6	2	2	2	4	3.52311e+07	129	14.0702	7.25439
Q2PDW1	CG3662, isoform B OS=Drosophila melanogaster GN=CG3662 PE=4 SV=1 - [Q2PDW1_DROME]	7.82017	16.73	3	4	4	4	2.06148e+07	269	30.8732	5.32568
Q8MYS2	CG12484, isoform A OS=Drosophila melanogaster GN=CG12484 PE=2 SV=1 - [Q8MYS2_DROME]	7.80371	5.43	5	4	4	5	5.67231e+07	736	80.8896	6.43018
B7YZF9	CG42321, isoform L OS=Drosophila melanogaster GN=CG42321 PE=4 SV=1 - [B7YZF9_DROME]	7.78418	3.02	11	3	3	4	1.44003e+07	1091	124.194	6.20166
M9PE02	Female sterile (1) homeotic, isoform H OS=Drosophila melanogaster GN=fs(1)h PE=4 SV=1 - [M9PE02_DROME]	7.77281	9.14	5	3	3	5	1.55848e+07	1105	109.948	9.29053
P45889	Actin-related protein 1 OS=Drosophila melanogaster GN=Arp1 PE=2 SV=2 - [ACTZ_DROME]	7.75495	11.97	1	5	5	8	4.24196e+07	376	42.692	7.29834
Q01989	Myosin heavy chain 95F OS=Drosophila melanogaster GN=jar PE=2 SV=4 - [MYS9_DROME]	7.74407	2.15	1	2	2	3		1253	143.209	8.63135
Q95RF6	CG7654-PA OS=Drosophila melanogaster GN=Tom20 PE=2 SV=1 - [Q95RF6_DROME]	7.73638	13.45	1	1	1	2	8.91994e+07	171	18.7727	7.23975
Q9V9N5	CG42748, isoform H OS=Drosophila melanogaster GN=CG42748 PE=4 SV=2 - [Q9V9N5_DROME]	7.73438	4.37	11	3	3	3	2.0748e+07	778	85.5899	9.08545
P54353	Putative peptidyl-prolyl cis-trans isomerase dodo OS=Drosophila melanogaster GN=dod PE=2 SV=3 - [DOD_DROME]	7.71031	22.89	1	3	3	3	2.96755e+07	166	18.3651	7.44482
Q9VQG4	Congested-like trachea protein OS=Drosophila melanogaster GN=colt PE=2 SV=1 - [COLT_DROME]	7.67817	7.52	6	2	2	3	79271353	306	32.931	9.51025
P22270	Tyramine/octopamine receptor OS=Drosophila melanogaster GN=Oct-TyrR PE=2 SV=2 - [OAR_DROME]	7.67545	9.15	1	3	3	4	1.05812e+07	601	64.6334	8.03076
O76454	Pterin-4-alpha-carbinolamine dehydratase OS=Drosophila melanogaster GN=Pcd PE=1 SV=2 - [PHS_DROME]	7.61265	9.9	2	2	2	4	1.47043e+07	192	21.054	9.75928
Q7K110	CG6370 OS=Drosophila melanogaster GN=OstDelta PE=2 SV=1 - [Q7K110_DROME]	7.60719	5.99	1	3	3	3	2.84857e+07	634	69.187	9.17334
A1Z713	Vacuolar protein sorting 13 OS=Drosophila melanogaster GN=Vps13 PE=4 SV=2 - [A1Z713_DROME]	7.5863	1.57	1	5	5	5	1.58443e+07	3321	374.309	5.84619
Q7JYH3	CG9350 OS=Drosophila melanogaster GN=CG9350 PE=2 SV=1 - [Q7JYH3_DROME]	7.57072	19.41	1	2	2	4	2.15906e+07	170	18.4023	8.88037
Q8IPP8	CG31548 OS=Drosophila melanogaster GN=CG31548 PE=3 SV=1 - [Q8IPP8_DROME]	7.55739	13.28	2	3	3	3	3.89378e+07	256	27.14	8.71924
X2JAF7	Non-lysosomal glucosylceramidase OS=Drosophila melanogaster GN=CG33090 PE=3 SV=1 - [X2JAF7_DROME]	7.55472	5.53	5	4	4	4	3.41537e+07	923	105.506	6.39209
P25439	ATP-dependent helicase brm OS=Drosophila melanogaster GN=brm PE=1 SV=2 - [BRM_DROME]	7.53354	2.38	3	2	2	3	1.82066e+07	1638	184.973	7.56201
Q9VGS2	Translationally-controlled tumor protein homolog OS=Drosophila melanogaster GN=Tctp PE=1 SV=1 - [TCTP_DROME]	7.53009	20.35	2	3	3	3	1.55167e+07	172	19.6246	4.80518
P51905	Sodium-dependent serotonin transporter OS=Drosophila melanogaster GN=SerT PE=2 SV=1 - [SC6A4_DROME]	7.5288	3.7	1	2	2	3	3.03644e+07	622	69.2799	5.35107
A1Z8Q0	TwdlBeta OS=Drosophila melanogaster GN=TwdlBeta PE=4 SV=1 - [A1Z8Q0_DROME]	7.52222	14.65	4	2	3	3	8.53493e+07	198	21.5834	8.33838
Q8SXY3	RE62710p OS=Drosophila melanogaster GN=CG17556 PE=2 SV=1 - [Q8SXY3_DROME]	7.52099	7.45	4	2	2	4	1.17657e+07	282	32.7047	6.90283
M9PC85	X16, isoform B OS=Drosophila melanogaster GN=x16 PE=4 SV=1 - [M9PC85_DROME]	7.51751	12.06	2	2	2	2	3.18334e+07	257	27.6947	11.5317
Q9VVE2	Protein rogdi OS=Drosophila melanogaster GN=rogdi PE=1 SV=2 - [ROGDI_DROME]	7.51691	5.22	1	2	2	5	8.6519e+06	268	30.476	7.2251
Q7JVK6	GM27569p OS=Drosophila melanogaster GN=trsn PE=1 SV=1 - [Q7JVK6_DROME]	7.50241	9.79	1	2	2	4		235	27.0091	5.50342
O18640	Guanine nucleotide-binding protein subunit beta-like protein OS=Drosophila melanogaster GN=Rack1 PE=1 SV=2 - [GBLP_DROME]	7.49835	10.69	14	2	3	4	2.0561e+07	318	35.5957	7.47412
Q9VXJ0	Peroxisomal multifunctional enzyme type 2 OS=Drosophila melanogaster GN=Mfe2 PE=1 SV=1 - [DHB4_DROME]	7.45629	5.85	1	2	2	2	12916257	598	64.0332	6.56592
P31009	40S ribosomal protein S2 OS=Drosophila melanogaster GN=RpS2 PE=1 SV=2 - [RS2_DROME]	7.45164	19.1	1	4	4	5	7.76162e+07	267	28.8814	10.1548
P32865	G protein-coupled receptor kinase 1 OS=Drosophila melanogaster GN=Gprk1 PE=2 SV=2 - [GPRK1_DROME]	7.41846	6.14	1	3	3	3	1.32592e+07	700	80.514	6.60986
X2JFW6	CG8289, isoform B OS=Drosophila melanogaster GN=CG8289 PE=4 SV=1 - [X2JFW6_DROME]	7.39307	13.73	2	4	4	6	2.27791e+07	335	37.232	9.70068
P25171	Regulator of chromosome condensation OS=Drosophila melanogaster GN=Rcc1 PE=1 SV=2 - [RCC1_DROME]	7.38385	12.98	1	4	4	5	2.23831e+07	547	58.8142	7.94287
M9PG87	CG32432, isoform B OS=Drosophila melanogaster GN=CG32432 PE=4 SV=1 - [M9PG87_DROME]	7.3687	3.55	3	4	4	5	3.84684e+07	1297	144.819	8.71924
P48605	T-complex protein 1 subunit gamma OS=Drosophila melanogaster GN=Cctgamma PE=2 SV=2 - [TCPG_DROME]	7.3672	4.78	1	2	2	3	1.72633e+07	544	59.3573	6.80029
A1Z9E2	Protein lin-54 homolog OS=Drosophila melanogaster GN=mip120 PE=1 SV=1 - [LIN54_DROME]	7.36193	7.58	3	4	4	6	6.70678e+06	950	99.9591	9.45166
B2YE07	Cytochrome c oxidase subunit 1 (Fragment) OS=Drosophila melanogaster GN=COI PE=3 SV=1 - [B2YE07_DROME]	7.35932	9.78	18	3	3	3	9.11582e+07	511	56.5226	6.80029
Q7K1M4	CG1902, isoform A OS=Drosophila melanogaster GN=CG1902 PE=2 SV=1 - [Q7K1M4_DROME]	7.35563	10.58	1	3	3	3	7.52077e+07	312	35.7694	6.20166
Q8IRG7	CG12024, isoform B OS=Drosophila melanogaster GN=CG12024 PE=4 SV=1 - [Q8IRG7_DROME]	7.33763	6.52	3	1	1	2	30449497	276	30.6703	6.26514
Q9W2E8	CG10320, isoform A OS=Drosophila melanogaster GN=CG10320 PE=2 SV=1 - [Q9W2E8_DROME]	7.33437	18.18	1	2	2	3	2.05391e+08	110	12.0831	8.26514
Q9W1N3	Levy OS=Drosophila melanogaster GN=levy PE=2 SV=1 - [Q9W1N3_DROME]	7.31026	22.94	1	2	2	5	6.45483e+07	109	12.4743	9.70068
A1ZAK7	LD35640p OS=Drosophila melanogaster GN=Psi PE=2 SV=1 - [A1ZAK7_DROME]	7.24275	4.4	13	2	2	4	1.06641e+07	796	81.5371	8.1333
Q9VGA3	CG4115 OS=Drosophila melanogaster GN=CG4115 PE=2 SV=2 - [Q9VGA3_DROME]	7.23978	15	1	3	3	3	111457275	220	25.3155	7.57666
Q9VHB1	CG9399, isoform A OS=Drosophila melanogaster GN=CG9399 PE=2 SV=1 - [Q9VHB1_DROME]	7.21194	14.94	1	2	2	4	6.2033e+07	154	16.5718	9.87646
Q8SYD5	RE67111p OS=Drosophila melanogaster GN=Syt4 PE=2 SV=1 - [Q8SYD5_DROME]	7.20664	8.02	2	3	3	3	2.65179e+07	474	52.1848	8.82178
Q24090	GH08712p OS=Drosophila melanogaster GN=Snr1 PE=1 SV=2 - [Q24090_DROME]	7.1678	9.46	1	3	3	3	1.44348e+07	370	41.8849	5.2749
C4NYP8	Hsc70-interacting protein 1 OS=Drosophila melanogaster GN=HIP PE=1 SV=2 - [F10A1_DROME]	7.13899	10.88	2	3	3	3	5.06029e+07	377	41.0114	5.35107
Q5IF92	Cyp9f2 (Fragment) OS=Drosophila melanogaster GN=Cyp9f2 PE=4 SV=1 - [Q5IF92_DROME]	7.13252	7.63	9	2	2	3	7.56237e+07	262	30.7562	6.60986
Q7K188	CG6329, isoform A OS=Drosophila melanogaster GN=CG6329 PE=2 SV=1 - [Q7K188_DROME]	7.12287	6.45	1	2	2	3	8.30836e+07	155	17.2644	7.92822
Q9VIF2	CG9248, isoform A OS=Drosophila melanogaster GN=CG9248 PE=2 SV=1 - [Q9VIF2_DROME]	7.11428	5.47	1	2	2	3	35265105	494	55.5529	6.13818
Q7JZN0	FI02994p OS=Drosophila melanogaster GN=Sec61beta PE=2 SV=1 - [Q7JZN0_DROME]	7.11289	31	1	3	3	3	2.35416e+07	100	10.2393	11.6489
P19889	60S acidic ribosomal protein P0 OS=Drosophila melanogaster GN=RpLP0 PE=1 SV=1 - [RLA0_DROME]	7.10114	5.99	1	1	1	2	95751782	317	34.1809	6.94678
Q7YU50	RE51676p OS=Drosophila melanogaster GN=eIF4G PE=2 SV=1 - [Q7YU50_DROME]	7.0894	3.94	3	2	2	3	7.94877e+06	888	97.2692	7.75244
Q7K148	Proteasome subunit beta type OS=Drosophila melanogaster GN=Prosbeta5 PE=2 SV=1 - [Q7K148_DROME]	7.07551	9.22	2	2	2	3	63462271	282	31.1413	6.93213
P25161	Probable 26S proteasome non-ATPase regulatory subunit 3 OS=Drosophila melanogaster GN=Rpn3 PE=2 SV=1 - [PSMD3_DROME]	7.06424	5.67	2	3	3	3	3.65546e+07	494	55.9696	8.99756
Q9VHC8	CG8149 OS=Drosophila melanogaster GN=CG8149 PE=2 SV=1 - [Q9VHC8_DROME]	7.0364	15.58	1	3	3	4	2.34525e+07	308	32.885	6.23975
Q86P57	RE70685p OS=Drosophila melanogaster GN=pog PE=2 SV=1 - [Q86P57_DROME]	7.01681	2.96	6	1	1	2	2.9157e+07	506	55.2456	9.05615
Q7KLV9	26S proteasome non-ATPase regulatory subunit 11 OS=Drosophila melanogaster GN=Rpn6 PE=1 SV=1 - [PSD11_DROME]	7.00124	8.06	1	3	3	3	4.46912e+07	422	47.2337	5.88428
G2J5V2	IP01785p1 (Fragment) OS=Drosophila melanogaster GN=Rcd1-RC PE=2 SV=1 - [G2J5V2_DROME]	7.00092	5.74	4	1	1	2	1.23378e+07	523	53.9495	10.4038
Q7K3W2	CG8728 OS=Drosophila melanogaster GN=CG8728-RA PE=2 SV=1 - [Q7K3W2_DROME]	6.98588	6.29	1	2	2	2	2.02771e+07	556	61.011	7.12256
Q24218	SH2/SH3 adaptor protein OS=Drosophila melanogaster GN=dock PE=1 SV=1 - [Q24218_DROME]	6.9661	9.27	3	3	3	3	2.50548e+07	410	45.6523	8.22119
Q95U36	GH10594p OS=Drosophila melanogaster GN=siz PE=2 SV=1 - [Q95U36_DROME]	6.9616	3.6	7	3	3	3	3.05379e+07	1082	117.317	9.30518
Q9VMS1	CG14028-PA OS=Drosophila melanogaster GN=cype PE=4 SV=3 - [Q9VMS1_DROME]	6.95268	23.38	1	3	3	3	3.63349e+08	77	8.29034	9.92041
A8DYC5	CG34439, isoform A OS=Drosophila melanogaster GN=CG34439-RA PE=2 SV=1 - [A8DYC5_DROME]	6.95221	27.4	5	3	3	4	112435166	73	8.57331	6.66846
Q9VYD7	Mitochondrial import inner membrane translocase subunit Tim9 OS=Drosophila melanogaster GN=Tim9a PE=3 SV=1 - [TIM9_DROME]	6.93172	35.79	1	2	2	2	2.22573e+07	95	11.0904	6.0874
E1JJK8	Retinal degeneration B, isoform G OS=Drosophila melanogaster GN=rdgB PE=4 SV=1 - [E1JJK8_DROME]	6.9314	3.23	11	4	4	4	1.80841e+07	1237	136.406	6.53662
A1Z7V9	CG1814, isoform A OS=Drosophila melanogaster GN=CG1814-RA PE=2 SV=1 - [A1Z7V9_DROME]	6.90958	8.03	5	4	4	5	8.10178e+07	548	63.5582	8.17725
M9PCT0	CG13784, isoform D OS=Drosophila melanogaster GN=CG13784 PE=4 SV=1 - [M9PCT0_DROME]	6.8734	7.64	4	1	1	2	1.20907e+07	275	31.5121	8.95361
M9NDW2	AMP deaminase, isoform I OS=Drosophila melanogaster GN=AMPdeam PE=4 SV=1 - [M9NDW2_DROME]	6.86708	13.18	11	3	3	3	2.33594e+07	258	29.0545	5.2876
D0IQH8	MIP14644p (Fragment) OS=Drosophila melanogaster GN=rhea-RA PE=2 SV=1 - [D0IQH8_DROME]	6.85525	3.27	6	3	3	3	9339861	1283	136.975	6.15088
Q7K2N3	CG4288, isoform A OS=Drosophila melanogaster GN=CG4288 PE=2 SV=1 - [Q7K2N3_DROME]	6.83693	3.98	1	1	1	3	6.87742e+07	502	56.0765	6.60986
M9PHM0	CG12531, isoform B OS=Drosophila melanogaster GN=CG12531 PE=4 SV=1 - [M9PHM0_DROME]	6.82151	4.32	3	3	3	3	3.6644e+07	811	87.3469	7.6499
Q9V3J4	Sec13 OS=Drosophila melanogaster GN=Sec13 PE=4 SV=1 - [Q9V3J4_DROME]	6.79053	6.18	2	2	2	3	2.28152e+07	356	39.5032	6.25244
Q8MLS7	Lethal (2) k09913, isoform D OS=Drosophila melanogaster GN=l(2)k09913 PE=2 SV=1 - [Q8MLS7_DROME]	6.76517	8.23	2	3	3	4	5.75905e+07	316	36.5289	9.37842
P22817	Insulin-degrading enzyme OS=Drosophila melanogaster GN=Ide PE=1 SV=4 - [IDE_DROME]	6.75978	2.22	1	2	2	3	1.91439e+07	990	113.612	6.26514
B6IDT4	Phosphatidate cytidylyltransferase OS=Drosophila melanogaster GN=CdsA-RA PE=2 SV=1 - [B6IDT4_DROME]	6.75233	4.05	4	2	2	3	1.18647e+08	420	48.6413	8.96826
X2JFT2	CG9634, isoform B OS=Drosophila melanogaster GN=CG9634 PE=4 SV=1 - [X2JFT2_DROME]	6.75021	3.55	2	2	2	3	1.59268e+07	874	99.4977	6.46826
Q8MZC1	AT14664p OS=Drosophila melanogaster GN=Dh44 PE=2 SV=1 - [Q8MZC1_DROME]	6.74009	11.24	3	3	3	3	3.48659e+07	356	39.2257	7.88428
P08645	Ras-like protein 3 OS=Drosophila melanogaster GN=R PE=2 SV=2 - [RAS3_DROME]	6.73296	11.41	1	2	2	3	1.52998e+08	184	20.8497	6.68311
Q2XYH0	CG5012 (Fragment) OS=Drosophila melanogaster GN=mRpL12 PE=4 SV=1 - [Q2XYH0_DROME]	6.72049	7.69	2	1	1	4	8.983e+07	169	18.155	9.02686
Q9NB04	Patj homolog OS=Drosophila melanogaster GN=Patj PE=1 SV=2 - [PATJ_DROME]	6.69736	4.13	1	2	2	3	6.79632e+07	871	92.7949	4.97021
Q6IKC0	CG42394, isoform A OS=Drosophila melanogaster GN=CG42394 PE=2 SV=1 - [Q6IKC0_DROME]	6.68649	14.29	1	1	1	2	48556620	77	8.2072	6.34131
Q7KLW9	BcDNA.LD02793 OS=Drosophila melanogaster GN=Prp19 PE=2 SV=1 - [Q7KLW9_DROME]	6.68487	4.75	1	2	2	3	6.78846e+07	505	55.1644	6.90283
Q9VHS2	Probable cytochrome c oxidase subunit 7A, mitochondrial OS=Drosophila melanogaster GN=CG9603 PE=1 SV=1 - [COX7A_DROME]	6.65398	24.72	3	4	4	4	6.02455e+07	89	9.89539	10.0522
Q9U787	Drep2 OS=Drosophila melanogaster GN=Drep-2 PE=1 SV=1 - [Q9U787_DROME]	6.64113	4.16	5	2	2	3	59740178	481	51.9788	5.43994
Q9W2N0	F-actin-capping protein subunit alpha OS=Drosophila melanogaster GN=cpa PE=2 SV=1 - [CAPZA_DROME]	6.62894	10.84	1	2	2	2	24257733	286	32.7393	5.93506
Q9VYA1	CG12177, isoform A OS=Drosophila melanogaster GN=CG12177 PE=2 SV=1 - [Q9VYA1_DROME]	6.61253	3.87	1	1	1	2	2.19131e+07	362	40.3992	5.94775
Q8MLY8	40S ribosomal protein S8 OS=Drosophila melanogaster GN=RpS8 PE=1 SV=1 - [RS8_DROME]	6.61033	12.02	1	2	2	2	9.12997e+07	208	23.7449	10.4771
Q8MLZ7	Chitinase-like protein Idgf3 OS=Drosophila melanogaster GN=Idgf3 PE=1 SV=3 - [IDGF3_DROME]	6.59297	9.75	2	2	2	4	12069864	441	49.1747	7.54736
Q9VHL2	LD47396p OS=Drosophila melanogaster GN=Tcp-1eta PE=2 SV=2 - [Q9VHL2_DROME]	6.55508	8.09	1	3	3	3	8.70028e+07	544	59.3488	6.34131
M9PHX1	CG45002, isoform F OS=Drosophila melanogaster GN=CG45002 PE=4 SV=1 - [M9PHX1_DROME]	6.55456	3.3	7	3	3	3	4.24739e+07	969	107.865	6.45557
F9VMG5	CG31808 OS=Drosophila melanogaster GN=CG31808-RC PE=2 SV=1 - [F9VMG5_DROME]	6.55247	28.57	1	1	1	2	1.80653e+08	56	6.48825	10.9019
Q9XZS6	EG:23E12.5 protein OS=Drosophila melanogaster GN=RhoGAP1A PE=4 SV=1 - [Q9XZS6_DROME]	6.55153	3.84	5	2	2	2	1.03105e+07	704	76.3308	5.73193
Q9V447	Krueppel homolog 2 OS=Drosophila melanogaster GN=Kr-h2 PE=1 SV=1 - [KRH2_DROME]	6.54009	15.22	1	3	3	8	1.49659e+08	276	31.1953	9.77393
P32748	Dihydroorotate dehydrogenase (quinone), mitochondrial OS=Drosophila melanogaster GN=Dhod PE=2 SV=2 - [PYRD_DROME]	6.52914	6.67	1	2	2	2	46456567	405	44.3144	9.24658
Q8IR72	CG32638 OS=Drosophila melanogaster GN=CG32638-RB PE=2 SV=2 - [Q8IR72_DROME]	6.4958	26.42	1	2	2	2	6.93336e+07	159	17.71	6.94678
Q7KSD3	Frayed, isoform A OS=Drosophila melanogaster GN=fray PE=2 SV=1 - [Q7KSD3_DROME]	6.49001	3.44	2	1	1	2	36582876	552	60.2633	5.99854
Q9VIQ0	Short neuropeptide F OS=Drosophila melanogaster GN=sNPF PE=1 SV=4 - [SNPF_DROME]	6.48398	6.05	1	1	1	2		281	32.5253	7.97217
Q7JWF1	CG12140 OS=Drosophila melanogaster GN=Etf-QO PE=2 SV=1 - [Q7JWF1_DROME]	6.47592	5.79	1	3	3	3	7.40306e+07	604	65.9462	6.63916
X2JA11	CG5254, isoform B OS=Drosophila melanogaster GN=CG5254 PE=3 SV=1 - [X2JA11_DROME]	6.46027	8.02	3	2	2	4	3.39096e+07	237	26.2849	9.67139
Q86NW1	FI07245p OS=Drosophila melanogaster GN=Vmat PE=2 SV=1 - [Q86NW1_DROME]	6.43427	2.95	3	1	1	3	25886617	610	65.5973	5.18604
Q9VCJ5	CG10251 OS=Drosophila melanogaster GN=prt PE=4 SV=2 - [Q9VCJ5_DROME]	6.42607	2.33	2	1	1	2	1.68323e+07	602	64.7037	8.44092
Q9VR59	Inositol hexakisphosphate and diphosphoinositol-pentakisphosphate kinase OS=Drosophila melanogaster GN=l(1)G0196 PE=1 SV=2 - [VIP1_DROME]	6.39448	1.47	7	2	2	3	37444132	1696	188.559	6.48096
Q9VG73	Interleukin enhancer-binding factor 2 homolog OS=Drosophila melanogaster GN=CG5641 PE=2 SV=1 - [ILF2_DROME]	6.38668	9.6	1	2	2	2	1.47702e+07	396	43.6299	6.93213
E1JIK9	Myofilin, isoform I OS=Drosophila melanogaster GN=Mf PE=4 SV=1 - [E1JIK9_DROME]	6.37521	11.74	11	2	2	3	6.92596e+07	230	26.6314	9.43701
Q8INH2	CG9813, isoform C OS=Drosophila melanogaster GN=CG9813 PE=2 SV=1 - [Q8INH2_DROME]	6.34207	7.78	2	3	3	5	1.28141e+07	424	46.9379	5.17334
Q9W334	40S ribosomal protein S28 OS=Drosophila melanogaster GN=RpS28b PE=1 SV=2 - [RS28_DROME]	6.33421	32.31	1	2	2	2	4.90703e+07	65	7.47205	10.3745
O46094	EG:86E4.5 protein OS=Drosophila melanogaster GN=Ocrl PE=2 SV=1 - [O46094_DROME]	6.33078	4.24	2	3	3	4	1.88845e+07	850	97.4687	5.88428
Q9VV46	Cuticular protein 72Ec OS=Drosophila melanogaster GN=Cpr72Ec PE=2 SV=1 - [Q9VV46_DROME]	6.32596	6.53	1	2	2	4	8225638	429	50.5363	5.52881
Q8SX37	Phosphatidylinositol synthase, isoform A OS=Drosophila melanogaster GN=Pis PE=2 SV=1 - [Q8SX37_DROME]	6.32224	8.04	1	2	2	3	5.29338e+07	224	25.488	8.00146
M9PJQ5	Wings up A, isoform K OS=Drosophila melanogaster GN=wupA PE=4 SV=1 - [M9PJQ5_DROME]	6.31918	9.78	8	2	2	3	2.68525e+07	184	21.6368	9.68604
Q9W5F6	EG:171D11.2 protein OS=Drosophila melanogaster GN=arg PE=3 SV=2 - [Q9W5F6_DROME]	6.31712	2.79	2	1	1	2	5063878	609	66.3367	8.76318
Q9W483	CG15772, isoform B OS=Drosophila melanogaster GN=CG15772 PE=2 SV=1 - [Q9W483_DROME]	6.30984	6.95	1	1	1	2	35562263	259	30.5931	7.07861
B7YZH6	CG8446, isoform C OS=Drosophila melanogaster GN=CG8446 PE=4 SV=1 - [B7YZH6_DROME]	6.30841	13.11	2	1	2	3	48039540	244	26.446	9.34912
P13496	Dynactin subunit 1 OS=Drosophila melanogaster GN=Gl PE=1 SV=2 - [DCTN1_DROME]	6.30654	4.11	1	4	4	6	7.61552e+06	1265	141.131	5.61768
P41126	60S ribosomal protein L13 OS=Drosophila melanogaster GN=RpL13 PE=1 SV=1 - [RL13_DROME]	6.29042	21.1	1	5	5	7	2.70247e+07	218	24.9358	10.9897
Q7JRL9	CG31221, isoform A OS=Drosophila melanogaster GN=CG31221 PE=2 SV=1 - [Q7JRL9_DROME]	6.28738	11.87	1	3	3	4	1.53896e+08	219	24.2779	6.16357
C6TPB6	RE68005p OS=Drosophila melanogaster GN=CG5991-RB PE=2 SV=1 - [C6TPB6_DROME]	6.27945	6.26	2	2	2	2	29234974	447	50.4269	9.21729
Q07152	Inosine-5'-monophosphate dehydrogenase OS=Drosophila melanogaster GN=ras PE=1 SV=1 - [IMDH_DROME]	6.27619	6.89	3	2	2	2	2.05185e+07	537	57.7924	7.43018
B5RJE8	FI09235p OS=Drosophila melanogaster GN=Lac-RB PE=2 SV=1 - [B5RJE8_DROME]	6.26887	15.48	3	3	3	4	3.22929e+07	252	28.1771	4.98291
Q9VTU4	Eukaryotic translation initiation factor 3 subunit L OS=Drosophila melanogaster GN=CG5642 PE=2 SV=1 - [EIF3L_DROME]	6.2596	4.82	1	2	2	2	2.19285e+07	539	63.1824	5.96045
E1JHY0	NADH-cytochrome b5 reductase OS=Drosophila melanogaster GN=CG5946 PE=3 SV=1 - [E1JHY0_DROME]	6.2408	10.65	7	3	3	3	6.02704e+07	263	29.6641	9.5542
Q8SZM2	CG16885 OS=Drosophila melanogaster GN=CG16885 PE=2 SV=1 - [Q8SZM2_DROME]	6.23188	12.59	1	3	3	3	62787943	270	28.7165	9.45166
P18459	Tyrosine 3-monooxygenase OS=Drosophila melanogaster GN=ple PE=2 SV=2 - [TY3H_DROME]	6.2212	6.04	1	3	3	3	33955133	579	65.9548	5.16064
Q70GQ8	Metabotropic X receptor OS=Drosophila melanogaster GN=mtt PE=2 SV=1 - [Q70GQ8_DROME]	6.21984	3.82	5	2	2	3	1.76281e+07	1073	118.709	7.43018
Q9VZS3	Protein translation factor SUI1 homolog OS=Drosophila melanogaster GN=CG17737 PE=1 SV=1 - [SUI1_DROME]	6.21742	20.91	1	2	2	3	1.97789e+07	110	12.4424	7.34229
Q7JVK8	CG5323 OS=Drosophila melanogaster GN=CG5323 PE=2 SV=1 - [Q7JVK8_DROME]	6.21256	8.22	1	1	1	2		146	16.5509	7.23975
Q4V6I7	IP08243p (Fragment) OS=Drosophila melanogaster GN=CG17525 PE=2 SV=1 - [Q4V6I7_DROME]	6.21167	9.95	3	2	2	2	5.16452e+07	221	25.1829	4.90674
Q7KV99	CG1275, isoform D OS=Drosophila melanogaster GN=CG1275 PE=4 SV=1 - [Q7KV99_DROME]	6.2097	7.41	3	2	2	3	1.934e+07	243	26.6052	9.39307
Q9VLM8	Alanine--tRNA ligase, cytoplasmic OS=Drosophila melanogaster GN=Aats-ala PE=2 SV=1 - [SYAC_DROME]	6.20958	5.9	5	4	4	4	1.42696e+07	966	107.674	6.12549
M9MRG1	CG18661, isoform B OS=Drosophila melanogaster GN=CG18661 PE=4 SV=1 - [M9MRG1_DROME]	6.19876	7.18	2	1	1	2	2.43499e+07	209	23.3167	7.98682
O17311	Proteasome subunit beta type OS=Drosophila melanogaster GN=Prosbeta2 PE=2 SV=1 - [O17311_DROME]	6.1742	7.35	8	2	2	3	5.43081e+07	272	29.8763	8.48486
X2JEX7	Ubiquitin carboxyl-terminal hydrolase OS=Drosophila melanogaster GN=Usp7 PE=3 SV=1 - [X2JEX7_DROME]	6.1589	2.67	2	3	3	3	1.44989e+07	1125	129.965	5.98584
M9PCC7	Piezo, isoform M OS=Drosophila melanogaster GN=Piezo PE=4 SV=1 - [M9PCC7_DROME]	6.14797	1.3	11	2	2	3	7837448	2533	288.14	8.27979
Q9V3U6	26-29kD-proteinase OS=Drosophila melanogaster GN=26-29-p PE=2 SV=1 - [Q9V3U6_DROME]	6.14719	2.73	1	1	1	2	6020829	549	62.0903	6.7417
E1UIK3	CG8768 protein OS=Drosophila melanogaster GN=CG8768 PE=4 SV=1 - [E1UIK3_DROME]	6.13909	15.56	10	4	4	4	9.01801e+07	302	32.823	9.42236
O18397	Oxysterol-binding protein OS=Drosophila melanogaster GN=Osbp PE=2 SV=2 - [O18397_DROME]	6.12622	4.08	2	2	2	2	1.7576e+07	784	89.1786	5.80811
Q8SWZ8	RH49505p OS=Drosophila melanogaster GN=CG9471 PE=2 SV=1 - [Q8SWZ8_DROME]	6.11638	9.8	2	2	2	3	4.8274e+07	204	22.699	7.48877
Q9VVU2	CG6846-PA OS=Drosophila melanogaster GN=RpL26 PE=1 SV=1 - [Q9VVU2_DROME]	6.11153	19.46	2	4	4	4	3.83149e+07	149	17.2705	10.9458
M9PBQ4	Apoptosis inducing factor, isoform C OS=Drosophila melanogaster GN=AIF PE=4 SV=1 - [M9PBQ4_DROME]	6.10339	8.94	3	5	5	5	1.90869e+07	738	81.0666	6.20166
Q9VG33	Sulfurtransferase OS=Drosophila melanogaster GN=CG12279 PE=2 SV=2 - [Q9VG33_DROME]	6.09065	30	1	2	2	2	1.7196e+07	110	12.0531	5.21143
Q7K0B6	CG30000 OS=Drosophila melanogaster GN=GstT1 PE=2 SV=1 - [Q7K0B6_DROME]	6.06255	13.16	1	3	3	3	29099217	228	26.5549	8.96826
O97064	Ccp84Ag OS=Drosophila melanogaster GN=Ccp84Ag PE=4 SV=1 - [O97064_DROME]	6.04564	20.94	2	3	3	3	2.08961e+07	191	19.4422	5.47803
Q95TR0	LD29482p OS=Drosophila melanogaster GN=RhoGAP19D PE=2 SV=1 - [Q95TR0_DROME]	6.03818	2.64	6	2	2	3	10051127	1553	162.95	8.68994
Q9VUY4	CG5414 OS=Drosophila melanogaster GN=CG5414 PE=3 SV=2 - [Q9VUY4_DROME]	6.02506	1.49	2	1	1	2	1.74496e+07	941	107.502	7.34229
Q9VZ01	CG11752-PA OS=Drosophila melanogaster GN=CG11752 PE=2 SV=1 - [Q9VZ01_DROME]	6.02272	19.27	1	2	2	3	1.8814e+08	109	10.9013	9.61279
O17445	60S ribosomal protein L15 OS=Drosophila melanogaster GN=RpL15 PE=1 SV=1 - [RL15_DROME]	6.02183	11.76	1	3	3	6	6.72944e+07	204	24.3102	11.4731
Q9VXG4	Annexin B11 OS=Drosophila melanogaster GN=AnxB11 PE=2 SV=2 - [ANX11_DROME]	6.01918	4.5	1	2	2	2	3.289e+07	511	56.1793	7.15186
Q1RKY1	CG10737, isoform U OS=Drosophila melanogaster GN=CG10737 PE=2 SV=1 - [Q1RKY1_DROME]	6.01539	4.31	12	2	2	3		812	88.5431	8.32373
Q9VKF0	Cyclin Y, isoform A OS=Drosophila melanogaster GN=CycY PE=2 SV=1 - [Q9VKF0_DROME]	6.01103	5.91	1	2	2	2	4.08551e+07	406	45.0441	6.69775
F0JAP1	LP19279p OS=Drosophila melanogaster GN=Sec61alpha-RA PE=2 SV=1 - [F0JAP1_DROME]	6.00993	5.2	2	2	2	2	6.5834e+07	423	45.9901	7.76709
A8WDP1	Gamma-aminobutyric acid receptor (Fragment) OS=Drosophila melanogaster PE=2 SV=1 - [A8WDP1_DROME]	5.99689	8.48	7	3	3	3	3.11331e+07	460	50.7078	9.5835
Q9VL18	Probable elongation factor 1-delta OS=Drosophila melanogaster GN=eEF1delta PE=1 SV=1 - [EF1D_DROME]	5.98	14.84	1	3	3	3	2.80862e+07	256	28.917	4.86865
P45437	Coatomer subunit beta OS=Drosophila melanogaster GN=betaCop PE=2 SV=2 - [COPB_DROME]	5.95347	6.12	1	3	3	3	2.28944e+07	964	107.339	6.31592
Q6NR40	DNA topoisomerase 2 OS=Drosophila melanogaster GN=Top2 PE=2 SV=1 - [Q6NR40_DROME]	5.94209	5.7	2	4	4	4	1.38068e+07	1157	131.854	8.77783
Q9V597	60S ribosomal protein L31 OS=Drosophila melanogaster GN=RpL31 PE=1 SV=1 - [RL31_DROME]	5.93348	16.13	1	2	2	4	7.79989e+07	124	14.5237	10.1987
Q9VNC0	CG12162, isoform A OS=Drosophila melanogaster GN=CG12162 PE=2 SV=1 - [Q9VNC0_DROME]	5.93042	14.88	2	2	2	3	1.44644e+07	410	46.2552	7.13721
Q9V3Z4	GH11341p OS=Drosophila melanogaster GN=Rpn5 PE=2 SV=1 - [Q9V3Z4_DROME]	5.92624	5.38	1	2	2	3	52834625	502	57.7106	5.79541
Q9VDC3	AP-2sigma OS=Drosophila melanogaster GN=AP-2sigma PE=2 SV=1 - [Q9VDC3_DROME]	5.92476	14.08	2	2	2	2	2.46523e+07	142	16.9526	6.17627
Q8IH54	GH12032p (Fragment) OS=Drosophila melanogaster GN=MESK2 PE=2 SV=1 - [Q8IH54_DROME]	5.91903	12.12	11	1	1	2	43374747	132	14.8674	6.63916
Q9VZ23	GTP-binding nuclear protein Ran OS=Drosophila melanogaster GN=ran PE=1 SV=1 - [RAN_DROME]	5.90073	16.67	1	3	3	4	7.91494e+07	216	24.6927	7.81104
Q8IQH6	CG10960, isoform C OS=Drosophila melanogaster GN=CG10960 PE=3 SV=1 - [Q8IQH6_DROME]	5.87048	4.88	2	2	2	3	2.78356e+08	471	51.2898	7.00537
Q8SWV4	LP03070p OS=Drosophila melanogaster GN=Alk PE=2 SV=1 - [Q8SWV4_DROME]	5.87037	2.25	2	2	2	2	2.19111e+07	1158	126.029	6.53662
F2FBA6	Dorsal switch protein 1, isoform G OS=Drosophila melanogaster GN=Dsp1 PE=2 SV=1 - [F2FBA6_DROME]	5.868	11.14	4	3	3	3	2.47682e+07	386	44.0082	8.42627
Q7K1C5	CG6406, isoform A OS=Drosophila melanogaster GN=CG6406 PE=2 SV=1 - [Q7K1C5_DROME]	5.86119	2.39	1	1	1	2	6.91462e+07	544	59.8814	6.66846
Q9V5M3	Longitudinals lacking protein, isoforms N/O/W/X/Y OS=Drosophila melanogaster GN=lola PE=1 SV=3 - [LOLA6_DROME]	5.85326	2.96	8	2	2	2	4.70764e+06	878	96.1479	5.90967
P32866	G protein-coupled receptor kinase 2 OS=Drosophila melanogaster GN=Gprk2 PE=1 SV=3 - [GPRK2_DROME]	5.8388	5.74	1	3	3	3	3.2198e+07	714	80.6349	6.354
Q9VQL1	CG17259, isoform A OS=Drosophila melanogaster GN=CG17259 PE=2 SV=1 - [Q9VQL1_DROME]	5.82509	5.99	2	3	3	4	5.28726e+07	501	56.4197	6.49365
Q7K4Q5	Probable protein phosphatase CG10417 OS=Drosophila melanogaster GN=CG10417 PE=1 SV=1 - [Y0417_DROME]	5.77118	5.59	1	2	2	3	2.30468e+07	662	72.3253	4.57666
Q9VM50	RE14786p OS=Drosophila melanogaster GN=Rab30 PE=2 SV=1 - [Q9VM50_DROME]	5.76873	16.14	14	2	3	5	1.39722e+08	223	24.2991	5.47803
P40423	Myosin regulatory light chain sqh OS=Drosophila melanogaster GN=sqh PE=1 SV=1 - [SQH_DROME]	5.74706	12.64	1	2	2	2	4.65965e+07	174	19.9416	4.80518
P22464	Annexin B9 OS=Drosophila melanogaster GN=AnxB9 PE=2 SV=2 - [ANXB9_DROME]	5.74131	16.05	1	7	7	8	1.19147e+08	324	36.0352	4.88135
Q9VEV3	CG14894 OS=Drosophila melanogaster GN=CG14894 PE=2 SV=2 - [Q9VEV3_DROME]	5.74076	4.56	1	1	1	2	3.21023e+07	263	29.3836	4.64014
Q9NH72	Rasputin OS=Drosophila melanogaster GN=rin PE=2 SV=1 - [Q9NH72_DROME]	5.73116	3.62	2	2	2	2	1.15055e+07	690	74.94	7.37158
Q7KTZ2	Pi3K21B, isoform B OS=Drosophila melanogaster GN=Pi3K21B PE=4 SV=1 - [Q7KTZ2_DROME]	5.73082	6.05	2	1	1	2	1.16023e+07	496	56.2503	6.20166
X2J6N7	Fasciclin 3, isoform F OS=Drosophila melanogaster GN=Fas3 PE=4 SV=1 - [X2J6N7_DROME]	5.72996	10.47	6	4	4	4	26021405	401	44.1545	5.96045
B7Z0X1	Serine hydroxymethyltransferase OS=Drosophila melanogaster GN=CG3011 PE=3 SV=1 - [B7Z0X1_DROME]	5.72771	5.57	6	3	3	4	3.10165e+07	467	50.9524	7.72314
Q9VG04	CG8031 OS=Drosophila melanogaster GN=CG8031 PE=2 SV=1 - [Q9VG04_DROME]	5.72446	6.44	1	2	2	2	3.77881e+07	295	33.2133	6.93213
Q9XY35	Cytochrome b-c1 complex subunit 9 OS=Drosophila melanogaster GN=ox PE=1 SV=1 - [QCR9_DROME]	5.69203	27.27	2	1	1	2	1.71021e+08	55	6.2904	9.64209
Q9VU58	Neuropeptide-like 2 OS=Drosophila melanogaster GN=Nplp2 PE=1 SV=1 - [NPLP2_DROME]	5.66825	26.74	1	2	2	2	1.11133e+08	86	9.40602	5.40186
Q9Y0Y5	BcDNA.LD29885 OS=Drosophila melanogaster GN=epsilonCOP PE=2 SV=1 - [Q9Y0Y5_DROME]	5.65254	6.86	3	2	2	2	1.00503e+07	306	34.5974	4.86865
Q8T008	CG11883, isoform B OS=Drosophila melanogaster GN=CG11883 PE=2 SV=1 - [Q8T008_DROME]	5.65159	6.03	3	4	4	4	5.77843e+07	713	78.4706	5.8335
Q08012	Protein enhancer of sevenless 2B OS=Drosophila melanogaster GN=drk PE=1 SV=1 - [DRK_DROME]	5.64902	11.37	1	2	2	2	1.66964e+08	211	24.4201	5.36377
Q9XZL8	Protein sarah OS=Drosophila melanogaster GN=sra PE=1 SV=1 - [SRA_DROME]	5.64829	21.23	1	4	4	5	7.86728e+07	292	31.4045	5.18604
P18053	Proteasome subunit alpha type-4 OS=Drosophila melanogaster GN=Prosalpha3 PE=1 SV=2 - [PSA4_DROME]	5.64551	12.12	1	3	3	3	3.49713e+07	264	29.3929	7.15186
Q95TK6	LD44304p OS=Drosophila melanogaster GN=woc PE=2 SV=1 - [Q95TK6_DROME]	5.64147	3.36	6	3	3	3	635471	1043	117.687	8.35303
Q8MT29	RE66761p OS=Drosophila melanogaster GN=Tom70 PE=2 SV=1 - [Q8MT29_DROME]	5.63402	6.28	2	3	3	3	3.01677e+07	589	66.3497	6.21436
Q9VG23	CG10126, isoform A OS=Drosophila melanogaster GN=CG10126 PE=2 SV=2 - [Q9VG23_DROME]	5.6267	15.35	2	2	2	3	4.00345e+07	215	24.3788	4.61475
Q9VUB8	CG6513-PA, isoform A OS=Drosophila melanogaster GN=endos PE=2 SV=1 - [Q9VUB8_DROME]	5.6119	13.45	1	1	1	2	128326032	119	12.9415	8.63135
Q9VLT3	LD23292p OS=Drosophila melanogaster GN=Mcr PE=2 SV=1 - [Q9VLT3_DROME]	5.58683	2.56	1	3	3	3	14909733	1760	202.655	6.46826
M9PJ79	CG34417, isoform M OS=Drosophila melanogaster GN=CG34417 PE=4 SV=1 - [M9PJ79_DROME]	5.58601	4.11	19	5	5	5	2.85038e+07	1826	203.05	9.08545
Q7JVH6	CG9436 OS=Drosophila melanogaster GN=CG9436 PE=2 SV=1 - [Q7JVH6_DROME]	5.57376	9	1	2	3	3	1.13023e+08	311	35.3957	6.75635
Q9VXQ5	GH13725p OS=Drosophila melanogaster GN=Tcp-1zeta PE=2 SV=1 - [Q9VXQ5_DROME]	5.56102	4.88	1	2	2	2	5.30377e+07	533	58.2096	6.62451
Q95083	Proteasome subunit alpha type-5 OS=Drosophila melanogaster GN=Prosalpha5 PE=2 SV=2 - [PSA5_DROME]	5.56084	10.66	1	2	2	2	6.48281e+07	244	26.8664	4.98291
Q9VMD6	Protein real-time OS=Drosophila melanogaster GN=retm PE=1 SV=2 - [RETM_DROME]	5.55384	3.95	2	2	2	2	2.88761e+07	659	75.631	6.39209
M9MRD9	CG8552, isoform B OS=Drosophila melanogaster GN=CG8552 PE=4 SV=1 - [M9MRD9_DROME]	5.55293	3.77	4	2	2	2	1.93616e+07	663	74.9427	5.97314
M9PCU0	FI21215p1 OS=Drosophila melanogaster GN=ninaC PE=2 SV=1 - [M9PCU0_DROME]	5.54269	1.06	2	1	1	2	9.59816e+07	1135	131.751	6.34131
A1Z877	LP19846p OS=Drosophila melanogaster GN=Ndg PE=2 SV=1 - [A1Z877_DROME]	5.53753	1.85	3	2	2	2	1.24803e+07	1350	148.986	4.58936
Q9VNC3	Holocarboxylase synthetase OS=Drosophila melanogaster GN=Hcs PE=2 SV=2 - [Q9VNC3_DROME]	5.51597	3.36	1	3	3	3	3.2123e+07	1041	115.852	7.07861
Q9VZE4	CG1316 OS=Drosophila melanogaster GN=CG1316 PE=2 SV=2 - [Q9VZE4_DROME]	5.49818	7.02	1	2	2	3	1.34783e+07	470	52.4197	6.7124
Q29R48	Protostome-specific GEF, isoform B OS=Drosophila melanogaster GN=PsGEF PE=2 SV=1 - [Q29R48_DROME]	5.46665	3.82	9	1	1	2	6.49802e+06	786	83.9037	9.14404
Q9VHC7	FI21236p1 OS=Drosophila melanogaster GN=rump PE=2 SV=1 - [Q9VHC7_DROME]	5.4512	4.59	2	2	2	2	6.45828e+06	632	66.6907	7.85498
P35554	Flightin OS=Drosophila melanogaster GN=fln PE=2 SV=1 - [FTN_DROME]	5.45014	15.38	1	2	2	3	2.3992e+07	182	20.6432	5.47803
Q24319	Dolichyl-diphosphooligosaccharide--protein glycosyltransferase 48 kDa subunit OS=Drosophila melanogaster GN=Ost48 PE=2 SV=2 - [OST48_DROME]	5.44211	5.57	1	2	2	2	4.31168e+07	449	49.9495	5.59229
E0R7Q7	IP09695p OS=Drosophila melanogaster GN=CG32225-RA PE=2 SV=1 - [E0R7Q7_DROME]	5.43766	10.97	4	1	1	3	9.712e+07	155	17.4315	7.98682
P35220	Catenin alpha OS=Drosophila melanogaster GN=alpha-Cat PE=1 SV=2 - [CTNA_DROME]	5.4282	4.91	4	4	4	4	3.10102e+07	917	102.38	6.43018
O01404	Peptidylglycine alpha-hydroxylating monooxygenase OS=Drosophila melanogaster GN=Phm PE=1 SV=2 - [PHM_DROME]	5.40358	4.93	1	1	1	1	3.04996e+07	365	40.5378	6.1001
Q4V5E9	RH74732p (Fragment) OS=Drosophila melanogaster GN=CG2807 PE=2 SV=1 - [Q4V5E9_DROME]	5.38564	1.52	2	1	1	2	2.10105e+07	1316	146.614	6.72705
E1JI19	I'm not dead yet, isoform D OS=Drosophila melanogaster GN=Indy PE=4 SV=1 - [E1JI19_DROME]	5.37297	2.8	2	1	1	2	30720763	572	63.5101	8.45557
P02517	Heat shock protein 26 OS=Drosophila melanogaster GN=Hsp26 PE=1 SV=2 - [HSP26_DROME]	5.37203	17.79	1	2	2	2	2.28467e+07	208	22.9798	7.56201
Q9XYQ9	TNF-receptor-associated factor 2 OS=Drosophila melanogaster GN=Traf6 PE=2 SV=1 - [Q9XYQ9_DROME]	5.35855	6.7	4	2	2	4		463	52.3927	7.18115
Q961U4	GH06265p OS=Drosophila melanogaster GN=Prosap PE=2 SV=1 - [Q961U4_DROME]	5.34464	1.69	3	2	2	2	1.85938e+07	1478	155.845	8.55811
Q9W351	CG16892, isoform A OS=Drosophila melanogaster GN=CG16892-RA PE=2 SV=1 - [Q9W351_DROME]	5.32135	2.79	1	1	1	2	10894871	466	52.2453	6.7124
Q9W3F7	CG12125, isoform A OS=Drosophila melanogaster GN=CG12125-RB PE=2 SV=2 - [Q9W3F7_DROME]	5.31306	5.71	2	2	2	2	1.48515e+07	525	58.9863	5.68115
Q9VVG5	CG7630-PA OS=Drosophila melanogaster GN=CG7630 PE=2 SV=2 - [Q9VVG5_DROME]	5.28973	14.44	1	1	1	2	8.02882e+07	90	9.64311	9.70068
O44226	Elongin B OS=Drosophila melanogaster GN=EloB PE=1 SV=1 - [O44226_DROME]	5.26619	27.97	1	2	2	3	6.23162e+07	118	13.2495	4.50049
P46415	Alcohol dehydrogenase class-3 OS=Drosophila melanogaster GN=Fdh PE=1 SV=3 - [ADHX_DROME]	5.24754	3.69	1	1	1	2	59688846	379	40.3636	6.7124
O96046	Cortactin OS=Drosophila melanogaster GN=Cortactin PE=2 SV=1 - [O96046_DROME]	5.23326	8.05	2	3	3	3	38347524	559	61.0383	5.16064
Q9XZ06	Nucleoporin 93kD-1 OS=Drosophila melanogaster GN=Nup93-1 PE=2 SV=1 - [Q9XZ06_DROME]	5.22811	1.94	1	1	1	2	1.03827e+07	823	93.7928	6.26514
Q6NP72	CG13220 OS=Drosophila melanogaster GN=CG13220 PE=2 SV=1 - [Q6NP72_DROME]	5.22712	7.19	1	1	1	2	481826459	153	16.3748	9.43701
E1JI64	Sunday driver, isoform D OS=Drosophila melanogaster GN=syd PE=4 SV=1 - [E1JI64_DROME]	5.22303	3.03	9	2	2	2	1.05407e+07	1188	132.405	5.66846
Q8SWU4	CG4577, isoform A OS=Drosophila melanogaster GN=CG4577 PE=2 SV=1 - [Q8SWU4_DROME]	5.21186	9.44	2	4	4	4	8.95006e+07	445	48.9431	5.32568
X2JAZ3	Downstream of raf1, isoform B OS=Drosophila melanogaster GN=Dsor1 PE=4 SV=1 - [X2JAZ3_DROME]	5.20804	6.36	2	2	2	2		393	43.5165	6.21436
E8NHB5	RE35042p OS=Drosophila melanogaster GN=nAcRbeta-64B-RA PE=2 SV=1 - [E8NHB5_DROME]	5.20736	3.26	2	2	2	2	3.30209e+07	521	59.8771	7.03467
Q9VSL4	Glutathione S transferase O2, isoform B OS=Drosophila melanogaster GN=GstO2 PE=4 SV=2 - [Q9VSL4_DROME]	5.20462	11.6	2	3	3	3	5.72774e+07	250	28.707	7.04932
Q5BI86	RE01065p OS=Drosophila melanogaster GN=CG13900 PE=2 SV=1 - [Q5BI86_DROME]	5.18018	2.2	4	2	2	2	1.28429e+07	1227	136.495	5.46533
P54357	Myosin-2 essential light chain OS=Drosophila melanogaster GN=Mlc-c PE=1 SV=1 - [MLC2_DROME]	5.17869	8.16	2	1	1	2		147	16.6031	4.58936
Q960D3	SD06613p OS=Drosophila melanogaster GN=vig2 PE=2 SV=1 - [Q960D3_DROME]	5.17787	3.16	3	1	1	2		412	45.1923	9.40771
Q9VYQ9	LD24662p OS=Drosophila melanogaster GN=Tango4 PE=2 SV=1 - [Q9VYQ9_DROME]	5.16749	6.02	13	1	2	2	1.11455e+07	482	52.6639	9.30518
K7ZI00	6-phosphogluconate dehydrogenase (Fragment) OS=Drosophila melanogaster GN=PGD PE=4 SV=1 - [K7ZI00_DROME]	5.15806	3.1	3	1	1	2	5.32033e+07	258	28.8959	8.74854
F0JAP3	Adenylosuccinate synthetase OS=Drosophila melanogaster GN=CG17273-RA PE=2 SV=1 - [F0JAP3_DROME]	5.14528	6.87	2	2	2	2	2.93256e+07	466	51.0204	7.32764
Q8SXL4	RE09178p OS=Drosophila melanogaster GN=CG6723 PE=2 SV=1 - [Q8SXL4_DROME]	5.12859	5.79	2	3	3	3	1.31423e+08	587	64.3313	7.03467
A1ZAX1	Eukaryotic translation initiation factor 3 subunit C OS=Drosophila melanogaster GN=eIF3-S8 PE=1 SV=1 - [EIF3C_DROME]	5.1237	6.26	1	4	4	5	7.66046e+06	910	105.588	6.06201
Q9W0Y8	Sodium channel protein 60E OS=Drosophila melanogaster GN=NaCP60E PE=2 SV=5 - [SCN60_DROME]	5.10631	1.06	4	2	2	2		2821	318.422	6.93213
P53625	Mannosyl-oligosaccharide alpha-1,2-mannosidase isoform B OS=Drosophila melanogaster GN=alpha-Man-I PE=2 SV=2 - [MA122_DROME]	5.10272	2.18	1	1	1	3		643	72.4796	6.15088
Q9VKM8	CG33129, isoform B OS=Drosophila melanogaster GN=CG33129 PE=2 SV=1 - [Q9VKM8_DROME]	5.08284	6.33	2	1	1	2	1.06181e+08	237	25.7816	9.74463
A8DRW0	Cuticular protein 49Aa OS=Drosophila melanogaster GN=Cpr49Aa PE=4 SV=1 - [A8DRW0_DROME]	5.08255	26.39	1	2	2	2	2.28995e+07	144	15.5959	4.80518
B3LF78	Fmr1, isoform F OS=Drosophila melanogaster GN=Fmr1 PE=2 SV=1 - [B3LF78_DROME]	5.07016	3.72	2	2	2	2	2.85976e+07	646	71.9497	9.12939
C1C5B1	RE25277p OS=Drosophila melanogaster GN=cact-RB PE=2 SV=1 - [C1C5B1_DROME]	5.06726	3.4	2	1	1	2		500	53.7619	4.81787
Q0E9I5	Down syndrome cell adhesion molecule, isoform R OS=Drosophila melanogaster GN=Dscam1 PE=4 SV=1 - [Q0E9I5_DROME]	5.06504	2.63	64	3	3	3	1.12138e+07	2013	221.929	6.63916
M9PD27	Eukaryotic release factor 1, isoform H OS=Drosophila melanogaster GN=eRF1 PE=4 SV=1 - [M9PD27_DROME]	5.06205	5.72	3	2	2	2	11201108	437	48.9612	6.0874
H9XVM7	Crk, isoform D OS=Drosophila melanogaster GN=Crk PE=4 SV=1 - [H9XVM7_DROME]	5.05791	11.41	5	2	2	2	65322335	184	21.4237	5.71924
Q9I7T7	La-related protein CG11505 OS=Drosophila melanogaster GN=CG11505 PE=1 SV=2 - [Y1505_DROME]	5.05592	2.29	1	2	2	3		1531	161.896	8.74854
Q9V3P6	26S proteasome non-ATPase regulatory subunit 1 OS=Drosophila melanogaster GN=Rpn2 PE=1 SV=1 - [PSMD1_DROME]	5.05098	3.43	1	3	3	3	2.22226e+07	1020	113.127	5.18604
Q9VKI8	CG6287-PA OS=Drosophila melanogaster GN=CG6287 PE=2 SV=1 - [Q9VKI8_DROME]	5.04691	8.73	1	2	2	3	5.09403e+07	332	35.2127	7.35693
Q94526	Open rectifier potassium channel protein 1 OS=Drosophila melanogaster GN=Ork1 PE=1 SV=2 - [ORK1_DROME]	5.02504	3.8	2	2	2	3	7.34072e+06	1001	109.222	9.59814
Q9W3C4	Beta-hexosaminidase OS=Drosophila melanogaster GN=Hexo2 PE=2 SV=1 - [Q9W3C4_DROME]	5.01661	4.5	1	3	3	3	1.88065e+07	622	70.6183	7.73779
A9UNA6	LD44075p OS=Drosophila melanogaster GN=EG:BACN33B1.2 PE=2 SV=1 - [A9UNA6_DROME]	5.00212	8.5	2	1	1	2	1.11035e+07	247	28.7499	9.77393
Q9VW56	Probable prefoldin subunit 6 OS=Drosophila melanogaster GN=CG7770 PE=2 SV=1 - [PFD6_DROME]	4.981	19.2	1	2	2	2	4.00764e+07	125	14.4184	8.51416
Q9W1B9	RE28824p OS=Drosophila melanogaster GN=RpL12 PE=1 SV=1 - [Q9W1B9_DROME]	4.97954	10.3	2	2	2	2	9.36714e+06	165	17.6625	9.0708
P23654	Neurotactin OS=Drosophila melanogaster GN=Nrt PE=1 SV=3 - [NRT_DROME]	4.97924	3.78	1	2	2	4	2.30045e+07	846	92.7183	5.30029
Q9W237	40S ribosomal protein S16 OS=Drosophila melanogaster GN=RpS16 PE=1 SV=1 - [RS16_DROME]	4.95598	22.3	1	4	4	4	3.11242e+07	148	16.7642	10.1694
P40946	ADP-ribosylation factor 3 OS=Drosophila melanogaster GN=Arf51F PE=2 SV=3 - [ARF3_DROME]	4.94619	15.43	1	1	2	2	7.44736e+07	175	19.9925	8.98291
M9NCQ1	CG31663, isoform B OS=Drosophila melanogaster GN=CG31663 PE=4 SV=1 - [M9NCQ1_DROME]	4.93701	3.12	2	2	2	2	4.1712e+07	930	102.736	5.19873
O18367	CALX OS=Drosophila melanogaster GN=Calx PE=2 SV=1 - [O18367_DROME]	4.93314	3.05	3	2	2	2	2.142e+07	950	105.979	4.93213
G3JX25	Z-band PDZ-motif protein 52 isoform 1 OS=Drosophila melanogaster PE=2 SV=1 - [G3JX25_DROME]	4.92627	8.58	9	1	1	2	9.6688e+06	233	25.66	7.54736
M9PGT6	Protein phosphatase 4 regulatory subunit 2-related protein, isoform D OS=Drosophila melanogaster GN=PPP4R2r PE=4 SV=1 - [M9PGT6_DROME]	4.92203	5.36	8	2	2	3	9056099	522	56.2838	4.37354
Q8IP97	CG5325-PA, isoform A OS=Drosophila melanogaster GN=Pex19 PE=4 SV=2 - [Q8IP97_DROME]	4.91701	13.36	4	3	3	3	2.33508e+07	292	31.286	4.32275
C1C547	MIP01221p OS=Drosophila melanogaster GN=SC35-RB PE=2 SV=1 - [C1C547_DROME]	4.90383	10.26	2	2	2	2	4.65739e+07	195	21.3728	11.7515
Q24150	Nucleosome assembly protein NAP-1 OS=Drosophila melanogaster GN=Nap1 PE=1 SV=1 - [Q24150_DROME]	4.88156	5.41	2	2	2	2	27760142	370	42.7548	4.79248
Q0IGW9	LP21747p OS=Drosophila melanogaster GN=GCR(ich) PE=2 SV=1 - [Q0IGW9_DROME]	4.87735	10.14	4	1	2	2	4.37075e+07	286	27.0541	9.02686
Q0E8X6	eIF2B-delta, isoform B OS=Drosophila melanogaster GN=eIF2B-delta PE=3 SV=1 - [Q0E8X6_DROME]	4.86588	3.82	4	1	1	2	9.44005e+06	576	61.8017	9.24658
Q961X5	GH01039p OS=Drosophila melanogaster GN=unc79 PE=2 SV=1 - [Q961X5_DROME]	4.8575	4.7	4	2	2	3	5.04744e+06	638	71.261	7.28369
O96083	DREF transcription factor OS=Drosophila melanogaster GN=Dref PE=4 SV=1 - [O96083_DROME]	4.85688	2.82	3	2	2	2	1.67888e+07	709	80.6339	5.92236
P54622	Single-stranded DNA-binding protein, mitochondrial OS=Drosophila melanogaster GN=mtSSB PE=1 SV=2 - [SSBP_DROME]	4.8568	15.07	1	2	2	2	2.70298e+07	146	16.3575	9.84717
Q95U72	GH02310p OS=Drosophila melanogaster GN=wdp PE=2 SV=1 - [Q95U72_DROME]	4.85037	6.9	4	2	2	2	12016513	522	57.2484	4.7417
Q9I7M6	Synaptotagmin alpha, isoform A OS=Drosophila melanogaster GN=Sytalpha PE=4 SV=1 - [Q9I7M6_DROME]	4.84888	6.28	2	2	2	2	1.16176e+07	494	54.3852	8.08936
P40417	Mitogen-activated protein kinase ERK-A OS=Drosophila melanogaster GN=rl PE=1 SV=3 - [ERKA_DROME]	4.84499	4.79	4	2	2	2	4.0736e+07	376	43.1241	6.07471
A1Z9A2	UPF0587 protein CG4646 OS=Drosophila melanogaster GN=CG4646 PE=2 SV=1 - [U587_DROME]	4.84091	14.72	2	2	2	2	1.80733e+07	163	18.5939	4.95752
Q9VWB0	Tectonin beta-propeller repeat-containing protein OS=Drosophila melanogaster GN=Pex23 PE=2 SV=2 - [TECPR_DROME]	4.83519	2.37	1	2	2	2	17113289	1350	149.392	6.99072
A0AQH0	Proteasome subunit beta type OS=Drosophila melanogaster GN=Prosbeta1 PE=2 SV=1 - [A0AQH0_DROME]	4.82333	4.46	3	1	1	2	40935845	224	24.2488	5.24951
Q9VXV4	CG11655 OS=Drosophila melanogaster GN=CG11655 PE=2 SV=1 - [Q9VXV4_DROME]	4.82315	5.93	1	2	2	2	2.28644e+07	455	49.6325	8.66064
Q9VVT6	CG6852, isoform C OS=Drosophila melanogaster GN=CG6852 PE=2 SV=1 - [Q9VVT6_DROME]	4.81775	16.67	1	2	2	2	8.47876e+07	114	12.4034	8.44092
B7Z061	Photoreceptor dehydrogenase, isoform D OS=Drosophila melanogaster GN=Pdh PE=3 SV=1 - [B7Z061_DROME]	4.81186	11.15	4	2	2	2	5.47672e+07	260	28.1558	8.47021
Q9VP17	WNK homolog, isoform F OS=Drosophila melanogaster GN=Wnk PE=4 SV=5 - [Q9VP17_DROME]	4.80925	2.9	6	5	5	5	3.40537e+07	2414	267.154	6.62451
P40792	Ras-related protein Rac1 OS=Drosophila melanogaster GN=Rac1 PE=1 SV=2 - [RAC1_DROME]	4.79362	11.46	1	2	2	2	5.42775e+07	192	21.3401	8.33838
Q9W534	G-protein coupled receptor moody OS=Drosophila melanogaster GN=moody PE=2 SV=2 - [MOODY_DROME]	4.78846	7.01	2	2	2	2	1.87491e+07	670	71.8859	9.1001
O61646	Splicing factor SRp54 OS=Drosophila melanogaster GN=Srp54 PE=2 SV=3 - [O61646_DROME]	4.78316	4.68	2	2	2	2	3.52577e+07	513	58.3445	11.3267
Q9V438	Calcium-binding protein 1, isoform A OS=Drosophila melanogaster GN=CaBP1 PE=2 SV=1 - [Q9V438_DROME]	4.78283	15.01	1	3	3	3	2.14913e+07	433	46.7227	5.69385
Q961H6	GH23019p OS=Drosophila melanogaster GN=santa-maria PE=2 SV=1 - [Q961H6_DROME]	4.7702	5.67	3	2	2	2	2.55643e+07	529	59.1842	5.38916
Q86BQ4	CG2862, isoform B OS=Drosophila melanogaster GN=CG2862 PE=4 SV=1 - [Q86BQ4_DROME]	4.76313	11.11	2	1	1	2	2.30587e+08	126	13.8362	7.23975
B6E0Q3	Cytochrome b OS=Drosophila melanogaster PE=3 SV=1 - [B6E0Q3_DROME]	4.76001	6.35	9	3	3	3	4.46591e+07	378	43.1229	8.51416
Q9V3W0	CG15261-PA OS=Drosophila melanogaster GN=UK114 PE=2 SV=1 - [Q9V3W0_DROME]	4.73418	8.7	1	1	1	2		138	14.8668	7.81104
Q9VCR9	CG17121 OS=Drosophila melanogaster GN=CG17121 PE=2 SV=1 - [Q9VCR9_DROME]	4.72504	8.86	1	1	1	1	2.48433e+07	361	39.4331	9.1001
Q9VTB3	CG11811 OS=Drosophila melanogaster GN=CG11811 PE=2 SV=1 - [Q9VTB3_DROME]	4.71499	18.03	1	3	3	3	2.95182e+07	233	25.8823	7.44482
C7LAD8	LD15569p (Fragment) OS=Drosophila melanogaster GN=Rme-8-RA PE=2 SV=1 - [C7LAD8_DROME]	4.70962	1.43	3	2	2	2	106630952	1747	199.095	7.7085
Q9VXP4	Platelet-activating factor acetylhydrolase IB subunit beta homolog OS=Drosophila melanogaster GN=Paf-AHalpha PE=1 SV=1 - [PA1B2_DROME]	4.70899	10.67	1	2	2	2	1.34868e+07	225	25.445	5.80811
Q9VK69	T-complex protein 1 subunit delta OS=Drosophila melanogaster GN=CG5525 PE=2 SV=1 - [Q9VK69_DROME]	4.68086	4.88	1	2	2	2	1.11235e+07	533	57.0802	7.56201
Q8MSI7	GH12382p OS=Drosophila melanogaster GN=CG3214 PE=2 SV=1 - [Q8MSI7_DROME]	4.68029	32.28	2	4	4	4	4.46418e+07	127	15.0514	8.77783
Q9W1D9	Oxysterol-binding protein OS=Drosophila melanogaster GN=CG3860 PE=2 SV=1 - [Q9W1D9_DROME]	4.67864	9.01	1	3	3	4	2.78184e+07	455	52.1846	7.15186
Q86B61	Tyramine beta-hydroxylase OS=Drosophila melanogaster GN=Tbh PE=1 SV=1 - [TBH1_DROME]	4.67673	3.73	1	2	2	2	105636909	670	77.6795	6.88818
Q962I2	RAL2 OS=Drosophila melanogaster GN=Rala PE=2 SV=1 - [Q962I2_DROME]	4.66921	7.11	2	1	1	2	152081289	197	22.4223	5.75732
Q58SM9	Hemomucin (Fragment) OS=Drosophila melanogaster GN=Hmu PE=4 SV=1 - [Q58SM9_DROME]	4.66726	5.59	10	2	2	3	1.99533e+07	519	56.4194	9.11475
Q8I7W6	Putative RNA-binding protein OS=Drosophila melanogaster GN=ytr PE=2 SV=1 - [Q8I7W6_DROME]	4.65591	9.28	2	1	1	2	7.59217e+06	194	21.4729	11.4878
O46096	EG:87B1.3 protein OS=Drosophila melanogaster GN=bcn92 PE=4 SV=1 - [O46096_DROME]	4.6515	5.07	2	2	2	2	13732898	533	58.385	6.78564
Q9VZF6	CG14997, isoform A OS=Drosophila melanogaster GN=CG14997 PE=2 SV=1 - [Q9VZF6_DROME]	4.64834	11.16	1	4	4	4	4.67872e+07	457	51.1291	9.14404
Q9VJ26	EF-hand domain-containing protein D2 homolog OS=Drosophila melanogaster GN=Swip-1 PE=2 SV=1 - [EFHD2_DROME]	4.64816	9.68	4	1	2	2	3.40113e+07	217	25.0714	5.13525
Q45EX7	RE26466p OS=Drosophila melanogaster GN=CG3980-RB PE=2 SV=1 - [Q45EX7_DROME]	4.64805	3.6	2	2	2	2	5.34792e+06	806	89.8004	7.47412
Q9V9K7	Serrate RNA effector molecule homolog OS=Drosophila melanogaster GN=Ars2 PE=1 SV=2 - [SRRT_DROME]	4.64697	4.35	2	3	3	3	2.58789e+07	943	107.156	5.5542
Q9W350	C11.1, isoform A OS=Drosophila melanogaster GN=c11.1 PE=2 SV=2 - [Q9W350_DROME]	4.64165	1.44	2	2	2	2	1.057e+07	1742	192.968	6.3667
Q24186	40S ribosomal protein S5a OS=Drosophila melanogaster GN=RpS5a PE=1 SV=1 - [RS5A_DROME]	4.6376	7.89	2	2	2	2	3.5533e+07	228	25.4183	8.63135
Q8SY33	Protein Gawky OS=Drosophila melanogaster GN=gw PE=1 SV=1 - [GAWKY_DROME]	4.6225	3.32	1	3	3	3	9.08606e+07	1384	142.886	6.7417
Q86NP2	Negative elongation factor A OS=Drosophila melanogaster GN=Nelf-A PE=1 SV=2 - [NELFA_DROME]	4.62187	3.04	1	2	2	3	3.52017e+06	1251	134.867	9.92041
Q9VJD1	CG6453, isoform A OS=Drosophila melanogaster GN=CG6453 PE=2 SV=1 - [Q9VJD1_DROME]	4.60991	4.2	1	2	2	3	1.47289e+07	548	61.5012	4.4624
C8VV30	Serine/threonine-protein phosphatase 2A 55 kDa regulatory subunit B OS=Drosophila melanogaster GN=tws-RB PE=2 SV=1 - [C8VV30_DROME]	4.60086	2.48	2	1	1	2	3.22877e+07	443	50.7573	6.41748
Q7JZK1	CG7712 OS=Drosophila melanogaster GN=CG7712 PE=2 SV=1 - [Q7JZK1_DROME]	4.55403	25	1	3	3	3	3.09779e+07	124	14.8858	9.49561
Q8IMU3	5PtaseI, isoform B OS=Drosophila melanogaster GN=5PtaseI PE=2 SV=1 - [Q8IMU3_DROME]	4.55315	4.75	5	2	2	2	4.63878e+07	400	46.8561	5.96045
E8NH46	MIP29050p OS=Drosophila melanogaster GN=CG16817-RA PE=2 SV=1 - [E8NH46_DROME]	4.54692	11.96	2	2	2	2	7.39796e+07	184	20.7099	4.60205
Q24583	V-type proton ATPase subunit F 1 OS=Drosophila melanogaster GN=Vha14-1 PE=1 SV=1 - [VATF1_DROME]	4.52682	13.71	1	2	2	2	2.47127e+07	124	13.8412	6.37939
M9PI22	Protein tweety homolog OS=Drosophila melanogaster GN=tty PE=3 SV=1 - [M9PI22_DROME]	4.51795	4.24	4	2	2	2	43531113	542	59.6379	8.66064
Q86P76	RH74545p OS=Drosophila melanogaster GN=VGlut PE=2 SV=1 - [Q86P76_DROME]	4.51372	5.22	2	2	2	2	2.62218e+07	632	68.7085	6.43018
I1V4Y8	Imitation SWI OS=Drosophila melanogaster GN=ISWI PE=4 SV=1 - [I1V4Y8_DROME]	4.5081	4.97	2	3	3	3	1.38936e+07	1027	118.359	8.33838
Q7KYI0	Elongin C (Fragment) OS=Drosophila melanogaster GN=EloC PE=2 SV=1 - [Q7KYI0_DROME]	4.498	29.59	2	2	2	2	2.15263e+07	98	11.0595	5.36377
P54359	Septin-2 OS=Drosophila melanogaster GN=Sep2 PE=2 SV=2 - [SEPT2_DROME]	4.49696	3.58	3	2	2	2	1.23249e+07	419	48.4438	7.60596
Q9VIZ1	CG17347-PA OS=Drosophila melanogaster GN=l(2)37Ce PE=2 SV=1 - [Q9VIZ1_DROME]	4.48529	8.11	1	1	1	1	1.06883e+07	185	20.0073	7.06396
P47949	Troponin C, isoform 3 OS=Drosophila melanogaster GN=TpnC73F PE=2 SV=2 - [TNNC3_DROME]	4.47235	16.77	2	2	2	2	1.63436e+07	155	17.6845	4.18311
Q9V431	Apoptosis inhibitor 5 homolog OS=Drosophila melanogaster GN=Aac11 PE=2 SV=1 - [API5_DROME]	4.47212	5.78	1	2	2	2	24468359	536	59.8929	6.75635
Q7KMS3	RE64145p OS=Drosophila melanogaster GN=robl PE=1 SV=1 - [Q7KMS3_DROME]	4.47161	28.87	1	2	2	2	3.14015e+07	97	10.8166	6.55127
A1ZB95	Transporter OS=Drosophila melanogaster GN=CG5226-RA PE=2 SV=1 - [A1ZB95_DROME]	4.45422	2.22	2	1	1	1	1.09435e+08	675	75.0563	5.89697
Q9V9Y0	CG1607, isoform A OS=Drosophila melanogaster GN=CG1607 PE=2 SV=1 - [Q9V9Y0_DROME]	4.44547	3.76	1	1	1	2	63558167	505	55.1957	8.11865
Q9W2U8	Neb-cGP, isoform A OS=Drosophila melanogaster GN=Neb-cGP PE=2 SV=1 - [Q9W2U8_DROME]	4.4424	20.83	1	1	1	3	231204340	48	5.08378	10.0962
Q9VLS4	CG8498, isoform B OS=Drosophila melanogaster GN=CG8498 PE=2 SV=1 - [Q9VLS4_DROME]	4.41641	36.67	1	2	2	2	3.34978e+07	90	9.90994	5.45264
A2RVJ0	IP18506p OS=Drosophila melanogaster GN=CG15537 PE=2 SV=1 - [A2RVJ0_DROME]	4.41558	5.63	2	2	2	2	21205449	320	34.233	6.01123
Q7KSP6	SET domain binding factor, isoform B OS=Drosophila melanogaster GN=Sbf PE=4 SV=1 - [Q7KSP6_DROME]	4.41088	2.18	4	2	2	2	3.86306e+06	1973	222.476	7.00537
Q8T8R1	CCHC-type zinc finger protein CG3800 OS=Drosophila melanogaster GN=CG3800 PE=1 SV=1 - [Y3800_DROME]	4.40361	8.48	1	2	2	2	1.20591e+07	165	17.6028	8.646
Q9VYD8	CG1987-PA OS=Drosophila melanogaster GN=Rbp1-like PE=2 SV=2 - [Q9VYD8_DROME]	4.3821	24.68	4	3	3	3	7.01322e+07	158	16.7892	11.2388
A8JMD5	CG34356, isoform D OS=Drosophila melanogaster GN=CG12524 PE=4 SV=2 - [A8JMD5_DROME]	4.37915	3.24	3	2	2	2	21636056	834	92.9935	8.98291
B7Z063	RNA-binding protein 6, isoform D OS=Drosophila melanogaster GN=Rbp6 PE=4 SV=1 - [B7Z063_DROME]	4.37796	9.88	5	1	1	2	21954423	162	17.8609	7.37158
Q8T9B6	LDLR chaperone boca OS=Drosophila melanogaster GN=boca PE=1 SV=2 - [MESD_DROME]	4.37689	8.89	1	2	2	2	1.32519e+07	180	20.9888	4.90674
Q9VN95	Enolase-phosphatase E1 OS=Drosophila melanogaster GN=CG12173 PE=1 SV=2 - [ENOPH_DROME]	4.36603	5.86	2	1	1	2	4.60389e+07	256	28.2797	6.07471
Q9W236	Vacuolar protein sorting 20, isoform A OS=Drosophila melanogaster GN=Vps20 PE=4 SV=1 - [Q9W236_DROME]	4.36108	14.15	7	3	3	3	1.41952e+07	212	24.0587	5.05908
Q9VTZ4	LD02044p OS=Drosophila melanogaster GN=nst PE=2 SV=1 - [Q9VTZ4_DROME]	4.35731	3.83	1	2	2	2	1.45602e+07	549	60.5431	6.29053
G4LU37	Coatomer subunit gamma OS=Drosophila melanogaster GN=gammaCop-RA PE=2 SV=1 - [G4LU37_DROME]	4.35641	2.05	2	2	2	2	1.31143e+07	879	97.1851	5.30029
F0JAK8	GM19163p (Fragment) OS=Drosophila melanogaster GN=deltaCOP-RB PE=2 SV=1 - [F0JAK8_DROME]	4.34258	14.68	4	2	2	2	1.37068e+07	402	43.158	6.27783
M9PEA9	Sallimus, isoform Z OS=Drosophila melanogaster GN=sls PE=4 SV=1 - [M9PEA9_DROME]	4.33865	0.23	14	2	4	5	7.27643e+06	15155	1723.24	4.98291
D0IQG2	MIP13032p OS=Drosophila melanogaster GN=KrT95D-RA PE=2 SV=1 - [D0IQG2_DROME]	4.32456	8.5	4	1	1	3	3.35763e+07	306	32.5254	9.12939
Q9VD14	CG13850 OS=Drosophila melanogaster GN=CG13850 PE=2 SV=3 - [Q9VD14_DROME]	4.30298	3.19	1	2	2	2	5.95448e+06	564	61.8365	9.12939
Q8INT2	Alpha-Esterase-7, isoform B OS=Drosophila melanogaster GN=alpha-Est7 PE=4 SV=1 - [Q8INT2_DROME]	4.2915	4.28	3	1	1	1		397	46.1733	6.58057
Q95RP4	LD17594p OS=Drosophila melanogaster GN=Vps35 PE=2 SV=1 - [Q95RP4_DROME]	4.27302	2.74	4	1	1	2	58240696	547	61.3422	5.16064
D0Z726	MIP14975p OS=Drosophila melanogaster GN=Ntf-2 PE=2 SV=1 - [D0Z726_DROME]	4.26908	33.71	8	2	2	2	4.19696e+07	89	9.88009	6.93213
A5XCL5	LD36265p (Fragment) OS=Drosophila melanogaster GN=UGP PE=2 SV=1 - [A5XCL5_DROME]	4.26042	6.85	5	3	3	3	2.39253e+07	511	57.7881	7.40088
Q9U1K3	Globin OS=Drosophila melanogaster GN=glob1 PE=3 SV=1 - [Q9U1K3_DROME]	4.25656	18.95	2	2	2	2	9.17665e+07	153	17.0919	5.19873
Q7PL91	CG40002, isoform A OS=Drosophila melanogaster GN=CG40002 PE=2 SV=1 - [Q7PL91_DROME]	4.25334	15.96	1	2	2	2	1.6003e+07	94	10.7344	9.62744
P49071	MAP kinase-activated protein kinase 2 OS=Drosophila melanogaster GN=MAPk-Ak2 PE=2 SV=1 - [MAPK2_DROME]	4.25311	4.18	1	1	1	1	8.81122e+06	359	41.3747	7.32764
U3RC96	FI23606p1 OS=Drosophila melanogaster GN=scrib-RA PE=2 SV=1 - [U3RC96_DROME]	4.25127	2.39	6	3	3	3	2.28104e+07	1756	190.075	5.17334
Q9XZ61	Ubiquitin carboxyl-terminal hydrolase OS=Drosophila melanogaster GN=Uch-L5 PE=2 SV=1 - [Q9XZ61_DROME]	4.23454	7.72	1	2	2	2	2.50457e+07	324	37.6491	5.21143
Q95RR1	CG32446-PA OS=Drosophila melanogaster GN=Atox1 PE=2 SV=1 - [Q95RR1_DROME]	4.22613	22.54	2	2	2	2	5.7758e+07	71	7.77197	7.97217
Q8T7V5	Nicotinic acetylcholine receptor Dalpha5 subunit OS=Drosophila melanogaster GN=nAChRalpha5 PE=2 SV=1 - [Q8T7V5_DROME]	4.21914	2.23	2	1	1	1	25303526	807	91.166	7.18115
P46150	Moesin/ezrin/radixin homolog 1 OS=Drosophila melanogaster GN=Moe PE=1 SV=2 - [MOEH_DROME]	4.21909	2.42	4	2	2	2	8.13222e+06	578	68.0987	5.98584
Q9VMU0	CG8680, isoform A OS=Drosophila melanogaster GN=CG8680 PE=2 SV=1 - [Q9VMU0_DROME]	4.20945	24.6	1	3	3	3	3.41254e+07	126	14.3482	8.57275
B1PTQ3	NADH dehydrogenase subunit 5 (Fragment) OS=Drosophila melanogaster GN=ND5 PE=4 SV=1 - [B1PTQ3_DROME]	4.20603	11.06	6	2	2	2	4.55565e+07	217	25.4419	8.20654
Q8IH29	GM16802p (Fragment) OS=Drosophila melanogaster GN=CG11337 PE=2 SV=1 - [Q8IH29_DROME]	4.1982	3.63	5	2	2	2	4.79145e+06	717	79.3537	7.10791
Q86NP7	Oxysterol-binding protein OS=Drosophila melanogaster GN=CG5077 PE=2 SV=1 - [Q86NP7_DROME]	4.19615	4	8	2	2	2	3732218	625	70.2876	7.13721
Q8SXB1	GH16325p OS=Drosophila melanogaster GN=Vps2 PE=2 SV=1 - [Q8SXB1_DROME]	4.19158	7.82	2	2	2	2	1.1377e+07	243	25.7839	5.93506
A1ZBA9	Autophagy-specific gene 7, isoform B OS=Drosophila melanogaster GN=Atg7 PE=4 SV=1 - [A1ZBA9_DROME]	4.1883	4.71	2	2	2	2	1.15864e+07	510	56.8657	5.94775
C4IXW9	RT02365p (Fragment) OS=Drosophila melanogaster GN=CG42256-RK PE=2 SV=1 - [C4IXW9_DROME]	4.14658	1.62	11	2	2	3	1.66886e+07	1603	174.81	7.56201
P12613	T-complex protein 1 subunit alpha OS=Drosophila melanogaster GN=T-cp1 PE=2 SV=2 - [TCPA_DROME]	4.14324	3.05	1	2	2	2	1.14876e+07	557	59.5193	6.39209
Q9U5E2	CNG channel-like OS=Drosophila melanogaster GN=Cngl PE=2 SV=1 - [Q9U5E2_DROME]	4.14083	1.64	8	1	2	2	2.17481e+07	1463	159.837	9.33447
Q9W0Y1	Troponin C-akin-1 protein OS=Drosophila melanogaster GN=Tina-1 PE=2 SV=1 - [TINA1_DROME]	4.13426	10.78	1	1	1	1	27167658	167	19.0435	7.44482
Q26416	Adult cuticle protein 1 OS=Drosophila melanogaster GN=Acp1 PE=2 SV=1 - [CUA1_DROME]	4.11861	20	1	1	1	1	68498156	135	13.111	9.71533
Q9VG97	Glutathione S-transferase D3 OS=Drosophila melanogaster GN=GstD3 PE=2 SV=1 - [GSTT3_DROME]	4.10529	10.05	3	2	2	2	1.30163e+07	199	22.8926	5.46533
Q9VXK6	Eukaryotic translation initiation factor 5 OS=Drosophila melanogaster GN=eIF5 PE=1 SV=1 - [IF5_DROME]	4.10459	3.88	1	1	1	1	2.29308e+07	464	51.6682	5.26221
Q9V4C8	Host cell factor OS=Drosophila melanogaster GN=Hcf PE=1 SV=2 - [HCF_DROME]	4.09444	4.2	1	4	4	6	9.51516e+06	1500	160.086	7.6792
Q24474	GH26440p OS=Drosophila melanogaster GN=Rbp9 PE=2 SV=1 - [Q24474_DROME]	4.09373	8.2	6	2	3	4	6.79695e+07	439	46.217	9.12939
Q6NN12	HL05792p (Fragment) OS=Drosophila melanogaster GN=CG18279 PE=2 SV=1 - [Q6NN12_DROME]	4.08395	9.48	2	1	1	2	2.45339e+07	232	25.2186	10.3306
Q9VHX4	CG2767, isoform A OS=Drosophila melanogaster GN=CG2767 PE=2 SV=1 - [Q9VHX4_DROME]	4.07457	7.29	2	2	2	2	7.12211e+09	329	36.8391	5.98584
Q8IRD0	CG32267 OS=Drosophila melanogaster GN=CG32267 PE=2 SV=1 - [Q8IRD0_DROME]	4.06749	26.53	1	1	1	2	31260272	49	5.50202	9.979
C4IXX9	GM31468p (Fragment) OS=Drosophila melanogaster GN=CG8516-RA PE=2 SV=1 - [C4IXX9_DROME]	4.06329	1.92	2	1	1	1	1.19295e+07	728	76.9565	6.56592
Q9W0L6	CG13907, isoform A OS=Drosophila melanogaster GN=CG13907 PE=2 SV=1 - [Q9W0L6_DROME]	4.06062	1.84	3	2	2	2	1.64399e+07	816	87.98	5.37646
Q9VVZ4	CG14095-PA OS=Drosophila melanogaster GN=CG14095 PE=4 SV=1 - [Q9VVZ4_DROME]	4.05544	14.2	2	1	1	1	67116261	162	15.9359	9.92041
Q9VZE9	Vacuolar H[+] ATPase M9.7 subunit a, isoform B OS=Drosophila melanogaster GN=VhaM9.7-a PE=4 SV=1 - [Q9VZE9_DROME]	4.04489	18.82	3	2	2	2	3.18396e+07	85	9.37976	8.98291
P41042	40S ribosomal protein S4 OS=Drosophila melanogaster GN=RpS4 PE=1 SV=2 - [RS4_DROME]	4.04168	7.28	1	3	3	3	3.48891e+07	261	29.1159	10.1841
Q94529	Probable pseudouridine-5'-monophosphatase OS=Drosophila melanogaster GN=Gs1l PE=2 SV=2 - [GS1_DROME]	4.0343	9.96	1	2	2	2	6.76355e+07	231	25.7679	5.99854
Q9GU68	Eukaryotic translation initiation factor 5A OS=Drosophila melanogaster GN=eIF-5A PE=2 SV=2 - [IF5A_DROME]	4.03314	11.95	1	2	2	2	8.62227e+07	159	17.5796	5.14795
Q1EBZ7	IP13955p OS=Drosophila melanogaster GN=CG33555-RA PE=2 SV=1 - [Q1EBZ7_DROME]	4.02619	3.65	9	1	2	2	4.04031e+07	520	59.321	9.49561
Q9V460	Transcription elongation factor SPT5 OS=Drosophila melanogaster GN=Spt5 PE=1 SV=1 - [SPT5H_DROME]	4.01271	1.48	1	1	1	1	6.94241e+06	1078	119.37	6.25244
Q6Q4F1	Putative uncharacterized protein (Fragment) OS=Drosophila melanogaster GN=sky PE=2 SV=1 - [Q6Q4F1_DROME]	4.00436	11.52	9	3	3	3	2.47192e+07	269	30.9997	7.86963
Q9VYH3	Probable alpha-aspartyl dipeptidase OS=Drosophila melanogaster GN=CG2200 PE=1 SV=1 - [PEPE_DROME]	3.99045	6.67	1	1	1	2	1.37621e+07	240	26.5819	7.03467
M9PF56	Dyschronic, isoform G OS=Drosophila melanogaster GN=dysc PE=4 SV=1 - [M9PF56_DROME]	3.97488	2.07	11	2	2	4	1.72863e+07	1254	138.024	8.67529
Q9VC06	CG11771 OS=Drosophila melanogaster GN=CG11771 PE=2 SV=1 - [Q9VC06_DROME]	3.9644	2.47	1	2	2	2	3.14943e+07	730	81.3474	7.07861
M9PEI0	CG13675, isoform D OS=Drosophila melanogaster GN=CG13675 PE=4 SV=1 - [M9PEI0_DROME]	3.96288	2.54	1	1	1	2	3.38838e+07	355	40.9783	8.96826
Q95NV8	Allatostatin C, isoform B OS=Drosophila melanogaster GN=AstC PE=2 SV=1 - [Q95NV8_DROME]	3.95698	9.92	2	1	1	1	1.60739e+08	121	13.8218	7.81104
Q8SX22	RE68725p OS=Drosophila melanogaster GN=Syn2 PE=2 SV=1 - [Q8SX22_DROME]	3.95685	6.03	6	3	3	4	1.5289e+07	514	57.3885	8.04541
Q9VBT1	CG31098 OS=Drosophila melanogaster GN=CG31098 PE=4 SV=2 - [Q9VBT1_DROME]	3.95106	3.36	3	1	1	1	13212068	417	47.8906	5.64307
Q9VJZ6	CG6523-PA OS=Drosophila melanogaster GN=CG6523 PE=2 SV=1 - [Q9VJZ6_DROME]	3.94977	14.81	1	2	2	2	1.82078e+07	216	23.6162	4.85596
Q8MLS0	CG13551, isoform C OS=Drosophila melanogaster GN=CG13551 PE=4 SV=1 - [Q8MLS0_DROME]	3.9472	17.24	3	2	2	3	1.1773e+08	87	9.71081	6.80029
Q9VE19	CG12269 OS=Drosophila melanogaster GN=CG12269 PE=4 SV=1 - [Q9VE19_DROME]	3.94176	18.69	2	2	2	2	42509475	107	12.2182	4.88135
P32100	60S ribosomal protein L7 OS=Drosophila melanogaster GN=RpL7 PE=1 SV=2 - [RL7_DROME]	3.94168	6.35	1	2	2	2	1.94102e+07	252	29.5336	10.8872
Q8ISE5	Peptidylprolyl cis-trans isomerase OS=Drosophila melanogaster GN=Moca-cyp PE=2 SV=1 - [Q8ISE5_DROME]	3.92421	1.86	6	1	2	3	3.35446e+08	968	112.463	10.5503
O76742	CG5915 protein OS=Drosophila melanogaster GN=Rab7 PE=2 SV=1 - [O76742_DROME]	3.89781	14.98	1	3	3	3	1.80434e+07	207	23.3165	5.46533
A0AVU5	IP03351p OS=Drosophila melanogaster GN=CG3020 PE=2 SV=1 - [A0AVU5_DROME]	3.88498	3.23	3	1	1	1	5.11061e+06	495	54.4935	8.6167
M9MS47	CG44422, isoform B OS=Drosophila melanogaster GN=CG42683 PE=4 SV=1 - [M9MS47_DROME]	3.88315	4.13	6	2	2	3	2.2779e+07	436	46.3976	6.06201
Q7K0E6	Aspartyl-tRNA synthetase OS=Drosophila melanogaster GN=Aats-asp PE=2 SV=1 - [Q7K0E6_DROME]	3.88293	6.03	2	2	2	2	1.01778e+07	531	59.0222	6.81494
M9PEP8	Muscle-specific protein 300 kDa, isoform M OS=Drosophila melanogaster GN=Msp300 PE=4 SV=1 - [M9PEP8_DROME]	3.87664	0.3	5	1	2	2	9.94311e+06	6685	748.64	4.86865
P23226	205 kDa microtubule-associated protein OS=Drosophila melanogaster GN=Map205 PE=1 SV=2 - [MA205_DROME]	3.87261	3.71	2	3	3	4	1.70593e+07	1185	126.592	4.85596
C8VV33	AT04852p OS=Drosophila melanogaster GN=eIF-4a-RD PE=2 SV=1 - [C8VV33_DROME]	3.87156	4.36	3	2	2	2	4.26893e+07	390	44.2645	5.52881
Q9Y1I2	Vacuolar protein sorting-associated protein 33A OS=Drosophila melanogaster GN=car PE=1 SV=1 - [VP33A_DROME]	3.86628	3.73	2	1	1	1	1.03023e+07	617	68.723	6.75635
Q9W4V8	Mitochondrial import inner membrane translocase subunit TIM50-C OS=Drosophila melanogaster GN=ttm50 PE=2 SV=2 - [TI50C_DROME]	3.86552	3.97	1	1	1	1	13814822	428	49.6402	7.44482
M9NF14	IGF-II mRNA-binding protein, isoform L OS=Drosophila melanogaster GN=Imp PE=4 SV=1 - [M9NF14_DROME]	3.85333	4.39	6	2	2	2	7.81171e+06	638	69.8684	8.14795
Q9VVI9	Charged multivesicular body protein 5 OS=Drosophila melanogaster GN=CG6259 PE=1 SV=2 - [CHMP5_DROME]	3.85326	7.52	1	1	1	1	3.20113e+07	226	25.1354	4.75439
Q9W0Y6	Transient receptor potential cation channel protein painless OS=Drosophila melanogaster GN=pain PE=1 SV=1 - [PAIN_DROME]	3.85005	3.72	1	3	3	3	2.48371e+07	913	103.442	6.72705
A8WHF8	IP11791p (Fragment) OS=Drosophila melanogaster GN=RhoGAP88C PE=2 SV=1 - [A8WHF8_DROME]	3.83882	1.33	7	1	2	3		1886	204.962	8.45557
Q8SWR8	Ataxin-2 homolog OS=Drosophila melanogaster GN=Atx2 PE=1 SV=1 - [ATX2_DROME]	3.82229	6.64	1	3	3	3	6.11913e+06	1084	117.506	8.90967
F8VAB5	ATPase 8 (Fragment) OS=Drosophila melanogaster GN=ATP8 PE=4 SV=1 - [F8VAB5_DROME]	3.82077	34.48	2	1	1	2	1.72017e+08	29	3.53467	9.31982
Q9VHI7	CG11982 OS=Drosophila melanogaster GN=CG11982 PE=2 SV=1 - [Q9VHI7_DROME]	3.81491	11.05	1	2	2	3	5680411	380	40.294	4.79248
O61307	Teneurin-m OS=Drosophila melanogaster GN=Ten-m PE=1 SV=2 - [TENM_DROME]	3.8146	0.84	2	2	2	2	7.23266e+06	2731	303.863	6.771
Q86PA4	LD25144p OS=Drosophila melanogaster GN=Sap-r PE=2 SV=1 - [Q86PA4_DROME]	3.81312	2.53	3	1	1	3		316	35.2505	5.77002
Q9VVU6	CG6841-PA OS=Drosophila melanogaster GN=CG6841 PE=2 SV=2 - [Q9VVU6_DROME]	3.79807	3.11	1	2	2	3	1.37258e+07	931	105.162	7.44482
M9NE09	CG43367, isoform E OS=Drosophila melanogaster GN=CG1332 PE=4 SV=1 - [M9NE09_DROME]	3.79044	0.98	3	2	2	2	1.08322e+07	2554	286.367	6.1001
Q9XYZ9	CG16936 OS=Drosophila melanogaster GN=GstE12 PE=2 SV=1 - [Q9XYZ9_DROME]	3.76637	8.52	2	1	1	1	39019575	223	25.1611	6.29053
P41094	40S ribosomal protein S18 OS=Drosophila melanogaster GN=RpS18 PE=1 SV=1 - [RS18_DROME]	3.76554	10.53	3	2	2	2	6.0502e+07	152	17.6006	10.4771
O46043	Poly(ADP-ribose) glycohydrolase OS=Drosophila melanogaster GN=Parg PE=1 SV=3 - [PARG_DROME]	3.74695	2.07	1	1	1	2	7.33769e+06	723	81.0585	5.80811
Q8SWY4	RH68811p OS=Drosophila melanogaster GN=CG17364 PE=2 SV=1 - [Q8SWY4_DROME]	3.74443	7.61	4	1	1	1	1.60934e+07	394	40.5767	8.39697
A1Z9M2	CG8331 OS=Drosophila melanogaster GN=CG8331 PE=4 SV=1 - [A1Z9M2_DROME]	3.74384	4.49	3	1	1	2	9.65728e+07	178	20.3006	7.79639
P61849	Dromyosuppressin OS=Drosophila melanogaster GN=Dms PE=1 SV=1 - [NEMS_DROME]	3.73954	19	1	1	1	1	4944421	100	11.0627	8.19189
Q9VXH4	CG9921, isoform B OS=Drosophila melanogaster GN=CG9921 PE=2 SV=1 - [Q9VXH4_DROME]	3.72079	12.75	1	1	1	1	28230407	102	11.406	9.14404
Q8IH79	GH01059p (Fragment) OS=Drosophila melanogaster GN=emb PE=2 SV=1 - [Q8IH79_DROME]	3.71431	2.15	2	1	1	1	1.59374e+07	697	80.46	6.0874
Q9VIM1	CG31688, isoform F OS=Drosophila melanogaster GN=CG31688 PE=4 SV=5 - [Q9VIM1_DROME]	3.69501	2.24	1	1	1	1		714	77.7503	6.3667
Q8T0T9	CG13920, isoform B OS=Drosophila melanogaster GN=BEST:CK00246 PE=2 SV=1 - [Q8T0T9_DROME]	3.69123	10.63	1	1	1	3		160	17.8767	9.70068
Q9VMJ7	Lysine-specific demethylase lid OS=Drosophila melanogaster GN=lid PE=1 SV=1 - [KDM5_DROME]	3.6819	1.74	1	2	2	3	6.2591e+06	1838	203.864	6.62451
A1Z9M5	CG30069 OS=Drosophila melanogaster GN=CG30069 PE=4 SV=1 - [A1Z9M5_DROME]	3.66848	1.84	2	4	4	5	5688936	4012	460.68	8.35303
Q24572	Probable histone-binding protein Caf1 OS=Drosophila melanogaster GN=Caf1 PE=1 SV=1 - [CAF1_DROME]	3.65144	3.49	1	1	1	1	3.61604e+07	430	48.6045	4.89404
Q9VA91	40S ribosomal protein S7 OS=Drosophila melanogaster GN=RpS7 PE=1 SV=1 - [RS7_DROME]	3.64924	6.7	2	2	2	2	1.6372e+07	194	22.1563	9.80322
Q6NP32	RE01687p (Fragment) OS=Drosophila melanogaster GN=CG4446 PE=2 SV=1 - [Q6NP32_DROME]	3.63591	9.23	3	2	2	2	2.65384e+07	336	36.8355	8.29443
Q7K126	LD13864p OS=Drosophila melanogaster GN=Not3 PE=2 SV=1 - [Q7K126_DROME]	3.62947	2.25	1	1	1	1	4.59529e+06	844	92.311	6.78564
O46098	Protein bcn92 OS=Drosophila melanogaster GN=bcn92 PE=3 SV=1 - [BCN92_DROME]	3.62612	14.13	1	1	1	1	2.83125e+07	92	10.9548	10.1401
Q8IGJ0	Protein EFR3 homolog cmp44E OS=Drosophila melanogaster GN=stmA PE=2 SV=3 - [EFR3_DROME]	3.62437	2.16	1	2	2	2	1.07969e+07	834	93.901	6.771
O18334	Ras-related protein Rab6 OS=Drosophila melanogaster GN=Rab6 PE=1 SV=1 - [RAB6_DROME]	3.62183	16.35	14	3	4	5	1.45246e+08	208	23.4657	5.36377
O62602	CG12244-PA OS=Drosophila melanogaster GN=lic PE=2 SV=1 - [O62602_DROME]	3.62064	3.89	2	1	1	1	3.19527e+07	334	38.1703	6.39209
A0A075BNB9	Cytochrome P450 OS=Drosophila melanogaster GN=Cyp6a2 PE=4 SV=1 - [A0A075BNB9_DROME]	3.60785	3.56	5	1	1	1	1.1802e+07	506	58.7069	8.17725
C9QP23	GH12653p OS=Drosophila melanogaster GN=Hrs-RA PE=2 SV=1 - [C9QP23_DROME]	3.59959	2.78	2	1	1	1	1.21853e+07	647	72.3667	6.26514
Q9VKJ3	Nuclear pore complex protein Nup160 homolog OS=Drosophila melanogaster GN=Nup160 PE=1 SV=1 - [NU160_DROME]	3.5971	0.92	1	1	1	1	1.89178e+07	1411	160.174	5.36377
Q6IJS0	HDC14378 OS=Drosophila melanogaster GN=HDC14378 PE=4 SV=1 - [Q6IJS0_DROME]	3.59708	28.29	1	1	1	1	27945889	152	16.6684	9.59814
B4F5V0	CG1751-PA OS=Drosophila melanogaster GN=CG1751 PE=4 SV=1 - [B4F5V0_DROME]	3.59542	9.05	3	2	2	2	39616537	199	22.2365	8.77783
Q95RG1	LD32106p OS=Drosophila melanogaster GN=RpS9 PE=2 SV=1 - [Q95RG1_DROME]	3.5821	14.6	2	3	3	3	2.55202e+07	137	16.3123	10.7114
G4LTX1	GH14535p2 OS=Drosophila melanogaster GN=PGRP-LD-RB PE=2 SV=1 - [G4LTX1_DROME]	3.57867	10.98	2	1	1	1	2.41565e+07	173	19.4359	6.88818
Q9U1L3	Translocating chain-associated membrane protein OS=Drosophila melanogaster GN=TRAM PE=3 SV=1 - [Q9U1L3_DROME]	3.56988	4.35	2	1	1	1	1.61168e+07	368	41.7395	9.53955
Q9U7A2	26S proteasome regulatory complex subunit p42D OS=Drosophila melanogaster GN=Rpt4 PE=2 SV=1 - [Q9U7A2_DROME]	3.56531	2.82	4	1	1	1		390	44.1714	8.29443
Q7K9H6	FI05490p OS=Drosophila melanogaster GN=Sara PE=2 SV=1 - [Q7K9H6_DROME]	3.56246	1.04	2	1	1	1		1343	146.219	4.77979
Q9V9R2	Cullin 2, isoform A OS=Drosophila melanogaster GN=Cul2 PE=2 SV=3 - [Q9V9R2_DROME]	3.56059	1.86	1	1	1	1	4.56666e+07	753	87.3176	6.91748
P55162	Membrane-associated protein Hem OS=Drosophila melanogaster GN=Hem PE=2 SV=1 - [HEM_DROME]	3.55492	1.95	1	2	2	2	6.94837e+06	1126	129.297	6.81494
Q7JRB2	CG14591, isoform A OS=Drosophila melanogaster GN=CG14591 PE=2 SV=1 - [Q7JRB2_DROME]	3.53837	4.52	1	1	1	1		332	37.5598	6.87354
Q9V8Y2	General odorant-binding protein 56a OS=Drosophila melanogaster GN=Obp56a PE=1 SV=1 - [OB56A_DROME]	3.51475	4.32	1	1	1	3	133985782	139	15.3928	5.23682
Q7KTB3	Phosphoethanolamine cytidylyltransferase, isoform E OS=Drosophila melanogaster GN=Pect PE=4 SV=1 - [Q7KTB3_DROME]	3.51335	5.39	5	2	2	2	5.50485e+07	371	41.7361	6.63916
Q9VSY8	CG3911-PA OS=Drosophila melanogaster GN=Bet3 PE=2 SV=3 - [Q9VSY8_DROME]	3.50552	5.62	1	1	1	2	2.81654e+07	178	20.4593	4.85596
Q9VMW7	Inosine triphosphate pyrophosphatase OS=Drosophila melanogaster GN=CG8891 PE=2 SV=1 - [ITPA_DROME]	3.48882	9.42	1	2	2	2	43157823	191	21.4352	6.91748
P17704	40S ribosomal protein S17 OS=Drosophila melanogaster GN=RpS17 PE=1 SV=2 - [RS17_DROME]	3.48673	10.69	1	1	1	1	9.40794e+07	131	15.2752	9.93506
Q9W147	Fcp1 OS=Drosophila melanogaster GN=Fcp1 PE=4 SV=1 - [Q9W147_DROME]	3.47443	5.8	2	2	2	2	9854382	880	97.2977	4.86865
O77266	CG4199, isoform A OS=Drosophila melanogaster GN=CG4199 PE=4 SV=3 - [O77266_DROME]	3.46162	2.72	3	1	1	1		552	60.74	5.73193
Q8T8X2	AT19803p OS=Drosophila melanogaster GN=CG13759 PE=2 SV=1 - [Q8T8X2_DROME]	3.45487	6.58	7	2	2	2	11012828	228	25.676	7.23975
M9NF03	CG32694, isoform F OS=Drosophila melanogaster GN=CG32694 PE=4 SV=1 - [M9NF03_DROME]	3.43322	4.36	2	1	1	1		344	35.0881	4.80518
Q9W3W8	60S ribosomal protein L17 OS=Drosophila melanogaster GN=RpL17 PE=1 SV=1 - [RL17_DROME]	3.43215	5.38	1	1	1	1	1.20568e+07	186	21.5794	10.3013
Q9VE75	V-type proton ATPase subunit a OS=Drosophila melanogaster GN=Vha100-2 PE=2 SV=2 - [Q9VE75_DROME]	3.43065	1.68	1	1	1	1	1.21796e+07	834	94.7869	6.68311
Q9W552	Vacuolar protein sorting-associated protein 26 OS=Drosophila melanogaster GN=Vps26 PE=2 SV=1 - [VPS26_DROME]	3.43008	10.88	1	3	3	4	2.80475e+07	478	52.6227	6.39209
Q9VGK3	Peptidyl-prolyl cis-trans isomerase OS=Drosophila melanogaster GN=CG14715 PE=2 SV=1 - [Q9VGK3_DROME]	3.42782	10.87	1	1	1	1	5.25428e+07	138	14.7747	8.5874
Q8T0B2	LD14125p OS=Drosophila melanogaster GN=nito PE=2 SV=1 - [Q8T0B2_DROME]	3.4253	2.55	2	1	1	1	1.14046e+07	589	65.654	8.99756
Q9VHT5	LD31571p OS=Drosophila melanogaster GN=mRpL1 PE=2 SV=2 - [Q9VHT5_DROME]	3.41807	4.24	1	1	1	2	4.42106e+06	354	40.2731	9.42236
Q9V436	26S proteasome regulatory complex subunit p30 OS=Drosophila melanogaster GN=Rpn12 PE=2 SV=1 - [Q9V436_DROME]	3.41564	4.55	1	1	1	2	5.9746e+07	264	30.2058	6.06201
Q7JZR5	CG6796 OS=Drosophila melanogaster GN=CG6796 PE=2 SV=1 - [Q7JZR5_DROME]	3.41512	3.26	1	1	1	1	1.29906e+07	460	52.2305	7.63525
Q95SX0	LP10092p OS=Drosophila melanogaster GN=Srp72 PE=2 SV=1 - [Q95SX0_DROME]	3.41174	7.69	3	1	1	1	1.17424e+07	208	23.0493	10.3159
Q24179	Protein sly1 homolog OS=Drosophila melanogaster GN=Slh PE=2 SV=4 - [SLY1_DROME]	3.40594	4.69	1	2	2	3	3.05516e+07	639	72.3202	6.18896
Q9W1A4	Protein tamozhennic OS=Drosophila melanogaster GN=tamo PE=1 SV=1 - [TAMO_DROME]	3.40402	2.38	1	1	1	1	14014512	797	87.858	7.45947
O76878	RILP-like protein homolog OS=Drosophila melanogaster GN=CG11448 PE=2 SV=1 - [RIPL_DROME]	3.40117	3.84	2	1	1	1	2.08697e+07	443	50.117	4.84326
P55828	40S ribosomal protein S20 OS=Drosophila melanogaster GN=RpS20 PE=1 SV=1 - [RS20_DROME]	3.39719	10	1	1	1	1	1.8581e+07	120	13.4793	10.3306
Q7K130	CG12042 OS=Drosophila melanogaster GN=CG12042 PE=2 SV=1 - [Q7K130_DROME]	3.39578	3.5	1	1	1	1	2.46372e+07	514	57.8884	8.22119
M9PDV6	Fife, isoform B OS=Drosophila melanogaster GN=Fife PE=4 SV=1 - [M9PDV6_DROME]	3.38011	1.65	2	1	1	1	32196601	969	104.702	8.19189
Q9VAW3	GH12731p OS=Drosophila melanogaster GN=Gfat2 PE=2 SV=1 - [Q9VAW3_DROME]	3.37367	1.46	1	1	1	1	1.93424e+07	683	76.4903	6.62451
Q9VWP5	CG34422, isoform D OS=Drosophila melanogaster GN=CG34422 PE=4 SV=4 - [Q9VWP5_DROME]	3.37208	1.21	1	1	1	2	3167654	2486	259.307	8.93896
Q8SY77	CG3566-PC, isoform C OS=Drosophila melanogaster GN=CG3566 PE=2 SV=1 - [Q8SY77_DROME]	3.36536	33.71	4	3	3	4	4.58944e+07	89	10.0262	6.80029
Q8T078	LD22412p OS=Drosophila melanogaster GN=MEP-1 PE=2 SV=1 - [Q8T078_DROME]	3.36126	3.14	3	1	1	1		509	55.696	9.83252
Q7KM15	Beta NAC homolog OS=Drosophila melanogaster GN=bic PE=2 SV=1 - [Q7KM15_DROME]	3.3534	11.24	2	1	1	1	2.79078e+07	169	17.7273	7.48877
Q9VJ75	CG10413, isoform A OS=Drosophila melanogaster GN=CG10413 PE=2 SV=1 - [Q9VJ75_DROME]	3.35148	2.55	1	1	1	1	8.05877e+06	941	104.18	6.62451
D9PTS2	MIP14656p (Fragment) OS=Drosophila melanogaster GN=Sema-1a-RA PE=2 SV=1 - [D9PTS2_DROME]	3.34989	2.93	7	1	1	1	22445351	546	60.9368	6.01123
Q960Z0	Kinesin-like protein Klp10A OS=Drosophila melanogaster GN=Klp10A PE=1 SV=1 - [KI10A_DROME]	3.34978	6.21	1	2	2	2	9.5781e+06	805	88.6161	7.21045
Q960V2	LD33339p OS=Drosophila melanogaster GN=Prp8 PE=2 SV=1 - [Q960V2_DROME]	3.34869	1.05	2	1	1	1	1.50409e+07	1328	153.861	8.38232
Q9W5W8	CG9577 OS=Drosophila melanogaster GN=CG9577 PE=2 SV=2 - [Q9W5W8_DROME]	3.34088	4.81	1	1	1	1	68554453	312	33.7966	7.45947
C0PDD8	MIP03690p (Fragment) OS=Drosophila melanogaster GN=CG8397-RA PE=2 SV=1 - [C0PDD8_DROME]	3.34056	6.64	2	1	1	1	31889541	241	27.3013	8.49951
O02195	Eukaryotic translation initiation factor 3 subunit I OS=Drosophila melanogaster GN=Trip1 PE=1 SV=1 - [EIF3I_DROME]	3.34024	5.21	1	1	1	1	2.0269e+07	326	36.1366	5.33838
Q8SX57	CG31549 OS=Drosophila melanogaster GN=CG11005 PE=2 SV=1 - [Q8SX57_DROME]	3.33937	5.45	1	1	1	1	8.4585e+06	257	26.9161	7.09326
Q05856	Small nuclear ribonucleoprotein-associated protein B OS=Drosophila melanogaster GN=SmB PE=1 SV=1 - [RSMB_DROME]	3.33317	7.04	1	1	1	1	52370252	199	21.007	11.2241
Q500Y7	CG14482 OS=Drosophila melanogaster GN=CG14482 PE=2 SV=1 - [Q500Y7_DROME]	3.32984	17.54	1	1	1	1	155917344	57	6.27128	9.46631
Q8IQX3	CG32544, isoform B OS=Drosophila melanogaster GN=CG32544 PE=4 SV=1 - [Q8IQX3_DROME]	3.32956	7.53	3	1	1	1	4.46955e+07	186	20.2031	5.04639
Q6AWJ5	LP12324p OS=Drosophila melanogaster GN=svr PE=2 SV=1 - [Q6AWJ5_DROME]	3.31628	2.31	4	1	1	1	24663383	433	48.2607	5.31299
Q95RP9	LD16758p OS=Drosophila melanogaster GN=sxc PE=2 SV=1 - [Q95RP9_DROME]	3.31133	4.8	3	1	1	1	2.18345e+07	333	37.2294	6.87354
Q9VC33	CG6995, isoform A OS=Drosophila melanogaster GN=Saf-B PE=4 SV=3 - [Q9VC33_DROME]	3.3076	4.5	4	2	2	2	2.0901e+07	666	73.176	9.96436
O77285	Coatomer subunit alpha OS=Drosophila melanogaster GN=alphaCOP PE=2 SV=1 - [O77285_DROME]	3.30305	1.46	2	1	1	1		1234	139.349	7.66455
Q86NQ0	GH07384p OS=Drosophila melanogaster GN=Karybeta3 PE=2 SV=1 - [Q86NQ0_DROME]	3.28854	1.2	2	1	1	1	1.67622e+07	1000	112.237	4.75439
Q8INQ7	Protein KRTCAP2 homolog OS=Drosophila melanogaster GN=CG31460 PE=2 SV=1 - [KTAP2_DROME]	3.28256	10.64	1	1	1	1	1.7576e+07	141	15.3822	9.24658
A8E6Q7	IP17124p OS=Drosophila melanogaster GN=CG3805 PE=2 SV=1 - [A8E6Q7_DROME]	3.28189	2.52	7	1	1	1		674	73.8018	5.13525
Q9VS47	CG8602, isoform B OS=Drosophila melanogaster GN=CG8602 PE=2 SV=1 - [Q9VS47_DROME]	3.27291	2.09	1	1	1	2	1.93881e+07	478	53.2641	6.39209
P48604	GrpE protein homolog, mitochondrial OS=Drosophila melanogaster GN=Roe1 PE=2 SV=2 - [GRPE_DROME]	3.27233	14.55	2	3	3	3	4.36808e+07	213	23.9114	8.49951
Q9VWD9	LD38919p OS=Drosophila melanogaster GN=Ubqn PE=1 SV=1 - [Q9VWD9_DROME]	3.26554	5.12	1	2	2	2	1.986e+07	547	58.7985	5.10986
Q8MRM6	CG12065, isoform C OS=Drosophila melanogaster GN=CG12065 PE=2 SV=1 - [Q8MRM6_DROME]	3.25328	2.96	2	1	1	1	1.27552e+07	641	71.1336	7.38623
Q7KLX3	GM12291p OS=Drosophila melanogaster GN=Tapdelta PE=2 SV=1 - [Q7KLX3_DROME]	3.25094	6.02	1	1	1	1	9.58744e+06	166	17.59	8.54346
X2JD88	CG43901, isoform C OS=Drosophila melanogaster GN=CG15207 PE=4 SV=1 - [X2JD88_DROME]	3.24976	0.77	3	1	1	1		2215	237.531	5.51611
O62613	Nucleoporin OS=Drosophila melanogaster GN=Nup154 PE=2 SV=1 - [O62613_DROME]	3.23828	0.89	4	1	1	1	20219364	1349	151.859	6.65381
Q8MZ44	LD27880p OS=Drosophila melanogaster GN=Eip63E PE=2 SV=1 - [Q8MZ44_DROME]	3.23442	3.54	10	1	1	1	2.16911e+07	367	42.2829	8.88037
X2JDH2	CG7191, isoform B OS=Drosophila melanogaster GN=CG7191 PE=4 SV=1 - [X2JDH2_DROME]	3.23384	7.58	3	2	2	3	1.93807e+07	277	30.5037	6.55127
Q09332	UDP-glucose:glycoprotein glucosyltransferase OS=Drosophila melanogaster GN=Ugt PE=1 SV=2 - [UGGG_DROME]	3.22087	1.94	1	2	2	2	5.0386e+06	1548	174.245	6.15088
Q9VCD9	CG6000, isoform A OS=Drosophila melanogaster GN=CG6000 PE=4 SV=2 - [Q9VCD9_DROME]	3.21405	7.43	1	1	1	1	6.38054e+07	148	16.5998	9.33447
Q9VXM4	LD12946p OS=Drosophila melanogaster GN=MSBP PE=2 SV=1 - [Q9VXM4_DROME]	3.19764	9.68	1	2	2	3	4.39708e+07	248	27.9037	4.7417
Q8MQP4	Sodium/hydrogen exchanger (Fragment) OS=Drosophila melanogaster GN=Nhe2 PE=2 SV=1 - [Q8MQP4_DROME]	3.19233	1.4	11	1	1	1	1.84285e+07	999	111.218	8.86572
Q7K1V5	Protein jagunal OS=Drosophila melanogaster GN=jagn PE=1 SV=1 - [JAGN_DROME]	3.18728	8.12	1	1	1	1	40201783	197	23.0207	6.771
A1Z8S0	CG8298, isoform B OS=Drosophila melanogaster GN=CG8298 PE=3 SV=1 - [A1Z8S0_DROME]	3.176	2.76	2	1	1	1	6.15753e+07	544	60.6236	6.3667
P36951	Putative hydroxypyruvate isomerase OS=Drosophila melanogaster GN=Gip PE=1 SV=1 - [HYI_DROME]	3.17486	9.85	1	2	2	2	2.79208e+07	264	29.0749	6.53662
Q9VR55	CG14613, isoform B OS=Drosophila melanogaster GN=CG14613 PE=2 SV=1 - [Q9VR55_DROME]	3.17386	8.71	1	1	1	2	1.0573e+07	241	26.5647	9.42236
Q9VWG3	40S ribosomal protein S10b OS=Drosophila melanogaster GN=RpS10b PE=1 SV=2 - [RS10B_DROME]	3.17166	8.13	4	1	1	1	1.1273e+08	160	17.8673	9.80322
Q9I7K3	Aminoacylase-1 OS=Drosophila melanogaster GN=CG6465 PE=2 SV=1 - [Q9I7K3_DROME]	3.1463	4.74	1	1	1	1	1.14856e+07	401	45.1018	5.69385
X2JCE7	CG32495, isoform I OS=Drosophila melanogaster GN=GS PE=4 SV=1 - [X2JCE7_DROME]	3.14582	11.02	6	1	1	1	16055052	127	14.1583	6.52197
A9UNF7	LD02908p (Fragment) OS=Drosophila melanogaster GN=CG17691-RA PE=2 SV=2 - [A9UNF7_DROME]	3.14558	5.04	4	1	1	1		337	37.1049	7.97217
Q629J6	Prune OS=Drosophila melanogaster GN=pn PE=2 SV=1 - [Q629J6_DROME]	3.1441	7.4	3	3	3	3	1.91617e+07	365	40.8542	5.8208
O76268	LD11641p OS=Drosophila melanogaster GN=NTPase PE=2 SV=1 - [O76268_DROME]	3.12759	9.98	5	2	2	2	1.87413e+07	461	50.8132	8.14795
Q961E2	GM14238p OS=Drosophila melanogaster GN=Nop56 PE=2 SV=1 - [Q961E2_DROME]	3.11979	12.6	3	2	2	2	2.53624e+07	246	26.9902	9.5835
Q9VC40	CG5805 OS=Drosophila melanogaster GN=CG5805 PE=2 SV=1 - [Q9VC40_DROME]	3.11608	5.6	1	1	1	1	3.779e+07	339	37.9493	9.34912
Q9V9W2	Ribosomal protein L6, isoform A OS=Drosophila melanogaster GN=RpL6 PE=1 SV=1 - [Q9V9W2_DROME]	3.10425	4.12	2	1	1	1	8.06645e+07	243	27.6806	10.6821
Q9XZJ4	Proteasome subunit alpha type-6 OS=Drosophila melanogaster GN=Prosalpha1 PE=1 SV=2 - [PSA6_DROME]	3.08595	5.33	1	1	1	1	1.44647e+08	244	27.1448	7.66455
A1ZAP1	CG9646 OS=Drosophila melanogaster GN=CG9646-RA PE=2 SV=1 - [A1ZAP1_DROME]	3.08215	2.14	2	1	1	1	1.93679e+06	889	99.0287	7.84033
A1Z7T9	CG13739 OS=Drosophila melanogaster GN=CG13739 PE=4 SV=1 - [A1Z7T9_DROME]	3.0816	2.06	1	1	1	1	1.24748e+07	875	94.6442	9.68604
P48601	26S protease regulatory subunit 4 OS=Drosophila melanogaster GN=Rpt2 PE=1 SV=2 - [PRS4_DROME]	3.08112	5.92	1	2	3	3	28188498	439	49.2927	6.58057
Q9VZ38	CG1537 OS=Drosophila melanogaster GN=CG1537 PE=2 SV=1 - [Q9VZ38_DROME]	3.07705	9.63	1	1	1	1	7.49598e+07	135	15.6878	8.55811
C9QP43	IP15944p OS=Drosophila melanogaster GN=Tango5-RC PE=2 SV=1 - [C9QP43_DROME]	3.06906	4.73	2	1	1	5	1.12044e+07	486	53.4099	9.75928
Q9VCZ8	Probable prefoldin subunit 5 OS=Drosophila melanogaster GN=CG7048 PE=2 SV=1 - [PFD5_DROME]	3.0609	7.74	1	1	1	1	37899323	168	19.0657	7.32764
Q9VZZ5	CG16986, isoform B OS=Drosophila melanogaster GN=CG16986-RA PE=2 SV=1 - [Q9VZZ5_DROME]	3.05099	9.09	2	1	1	1	2.2709e+07	143	15.7543	8.52881
P05812	Heat shock protein 67B1 OS=Drosophila melanogaster GN=Hsp67Ba PE=3 SV=1 - [HSP6A_DROME]	3.05049	5.04	2	1	1	1	3.25399e+07	238	26.5747	8.77783
Q95RR7	LD14913p (Fragment) OS=Drosophila melanogaster GN=Pmm45A PE=2 SV=2 - [Q95RR7_DROME]	3.04505	5.57	6	2	2	2	1.65899e+07	431	48.1695	5.04639
Q9W3N1	CG1444 OS=Drosophila melanogaster GN=CG1444 PE=2 SV=1 - [Q9W3N1_DROME]	3.04408	4.67	1	1	1	1	26784364	321	35.0948	9.46631
Q9VTP4	60S ribosomal protein L10a-2 OS=Drosophila melanogaster GN=RpL10Ab PE=1 SV=2 - [R10AB_DROME]	3.04245	12.44	3	3	3	4	2.44334e+07	217	24.2581	9.86182
Q9W1I7	CG5554 OS=Drosophila melanogaster GN=CG5554 PE=2 SV=1 - [Q9W1I7_DROME]	3.04229	3.72	1	1	1	1	7.92477e+07	323	36.3217	4.58936
Q9VNB9	RE17737p OS=Drosophila melanogaster GN=RpL35A PE=1 SV=1 - [Q9VNB9_DROME]	3.03741	6.37	1	1	1	1	1.30681e+07	157	17.6447	11.1216
Q9VDD7	Solute carrier family 35 member B1 homolog OS=Drosophila melanogaster GN=meigo PE=2 SV=1 - [S35B1_DROME]	3.0343	4.14	1	1	1	1		338	37.4126	9.21729
Q9VR07	Sodium- and chloride-dependent GABA transporter ine OS=Drosophila melanogaster GN=ine PE=1 SV=1 - [INE_DROME]	3.03096	2.12	2	2	2	2	5.08822e+07	943	103.569	7.51807
C0PUW9	MIP03063p OS=Drosophila melanogaster GN=Nedd4-RH PE=2 SV=1 - [C0PUW9_DROME]	3.03078	3.07	7	1	1	1		488	57.1515	6.12549
Q7K127	CG7997, isoform A OS=Drosophila melanogaster GN=CG7997 PE=2 SV=1 - [Q7K127_DROME]	3.02807	3.6	1	1	1	1	25684216	417	47.3733	5.41455
Q9VMR6	CG12512 OS=Drosophila melanogaster GN=CG12512-RA PE=2 SV=1 - [Q9VMR6_DROME]	3.0204	2.7	1	1	1	1		593	65.1606	7.69385
Q9VIU5	CG10137 OS=Drosophila melanogaster GN=CG10137 PE=2 SV=2 - [Q9VIU5_DROME]	3.01905	1.28	1	1	1	1	6.76733e+06	941	104.243	7.85498
F0JAN3	LD02490p (Fragment) OS=Drosophila melanogaster GN=gro-RB PE=2 SV=1 - [F0JAN3_DROME]	3.01263	2.64	2	1	1	1		605	65.5256	7.13721
G3LFG9	CG1600-PA OS=Drosophila melanogaster GN=CG1600 PE=4 SV=1 - [G3LFG9_DROME]	3.01228	3.41	4	1	1	1	65658116	381	41.3913	6.06201
Q7KLE9	GatA protein (Fragment) OS=Drosophila melanogaster GN=gatA PE=4 SV=1 - [Q7KLE9_DROME]	3.0058	8	2	1	1	1	200153795	175	19.2126	8.1626
Q8IPT9	CG10512, isoform C OS=Drosophila melanogaster GN=CG10512-RD PE=2 SV=1 - [Q8IPT9_DROME]	3.0051	5.54	5	1	1	1	1.41095e+07	361	37.931	6.78564
Q9VF45	CG5404 OS=Drosophila melanogaster GN=CG5404 PE=2 SV=2 - [Q9VF45_DROME]	3.00333	2.23	1	1	1	1	2.07039e+07	627	69.8132	8.104
A1Z6H6	CG7791 OS=Drosophila melanogaster GN=CG7791 PE=3 SV=1 - [A1Z6H6_DROME]	3.00305	1.86	2	1	1	1	1.6771e+07	699	80.185	6.87354
Q9W0B3	CG7967 OS=Drosophila melanogaster GN=CG7967 PE=2 SV=1 - [Q9W0B3_DROME]	2.99971	3.8	1	1	1	1	5.89011e+07	316	34.4362	4.729
Q9VF86	CG6218 OS=Drosophila melanogaster GN=CG6218 PE=2 SV=1 - [Q9VF86_DROME]	2.99619	3.74	1	1	1	2	2.5575e+07	348	37.8285	5.43994
Q9VPR1	CG2789-PA OS=Drosophila melanogaster GN=CG2789 PE=2 SV=1 - [Q9VPR1_DROME]	2.99314	5.95	1	1	1	1	30484588	185	20.1114	9.45166
M9PGX7	Succinyl-CoA:3-ketoacid-coenzyme A transferase OS=Drosophila melanogaster GN=SCOT PE=3 SV=1 - [M9PGX7_DROME]	2.98998	6.44	4	2	2	2	3.42773e+07	450	47.9372	7.88428
P27864	Recombination repair protein 1 OS=Drosophila melanogaster GN=Rrp1 PE=1 SV=2 - [RRP1_DROME]	2.98749	4.12	2	2	2	3	1.49884e+07	679	74.5887	8.98291
A1ZBJ6	CG30127 OS=Drosophila melanogaster GN=Rgk1 PE=4 SV=1 - [A1ZBJ6_DROME]	2.98389	1.83	1	1	1	1	4.00637e+06	929	97.9826	9.30518
P48598	Eukaryotic translation initiation factor 4E OS=Drosophila melanogaster GN=eIF-4E PE=1 SV=1 - [IF4E_DROME]	2.98096	10.04	1	1	1	3	1.84884e+07	259	29.2055	6.23975
Q9VGP6	Prefoldin subunit 3 OS=Drosophila melanogaster GN=mgr PE=1 SV=3 - [PFD3_DROME]	2.97093	6.19	1	1	1	1	3.51149e+07	194	22.3003	5.10986
Q9V345	COP9 signalosome complex subunit 4 OS=Drosophila melanogaster GN=CSN4 PE=1 SV=1 - [CSN4_DROME]	2.94874	2.95	1	1	1	1	1.67769e+07	407	46.4441	6.31592
Q8IND1	Actin-related protein 2/3 complex subunit 3 OS=Drosophila melanogaster GN=Arpc3A PE=2 SV=2 - [Q8IND1_DROME]	2.93978	8.75	2	1	1	1		160	18.2694	8.90967
Q9W3U9	CG14434, isoform B OS=Drosophila melanogaster GN=CG14434 PE=2 SV=1 - [Q9W3U9_DROME]	2.92548	7.49	2	1	1	1	1.54581e+07	187	21.1389	5.32568
Q0E8V7	CG34132 OS=Drosophila melanogaster GN=Tim13 PE=2 SV=1 - [Q0E8V7_DROME]	2.92403	21.43	1	1	1	1	36697787	84	9.66466	8.1626
Q9VH19	Leishmanolysin-like peptidase OS=Drosophila melanogaster GN=Invadolysin PE=2 SV=2 - [LMLN_DROME]	2.92086	1.76	1	1	1	1	26932552	683	76.9287	7.48877
Q9VEY4	CG5916 OS=Drosophila melanogaster GN=CG5916 PE=2 SV=2 - [Q9VEY4_DROME]	2.91868	3.03	1	1	1	1	21716085	330	38.1978	8.47021
Q8IQW6	CG14217-PB, isoform B OS=Drosophila melanogaster GN=Tao PE=4 SV=1 - [Q8IQW6_DROME]	2.91238	2.56	4	1	1	1	1.77826e+07	469	56.678	9.14404
P91622	[Pyruvate dehydrogenase (acetyl-transferring)] kinase, mitochondrial OS=Drosophila melanogaster GN=Pdk PE=2 SV=2 - [PDK_DROME]	2.91217	5.08	2	2	2	2	2.04855e+07	413	46.5964	7.15186
Q6NN86	AT20168p OS=Drosophila melanogaster GN=CG31367 PE=2 SV=1 - [Q6NN86_DROME]	2.90697	1.94	2	1	1	1	1.71079e+07	669	73.5547	6.46826
Q9VES1	ARL-6-interacting protein 1 homolog OS=Drosophila melanogaster GN=CG10326 PE=2 SV=1 - [AR6P1_DROME]	2.90384	7.61	1	1	1	1	34738176	197	22.2189	8.83643
Q6NNV9	RH24371p OS=Drosophila melanogaster GN=CG13248 PE=2 SV=1 - [Q6NNV9_DROME]	2.90092	1.94	2	1	1	1	6.2111e+07	669	71.78	6.03662
Q9VNV2	CG11523-PA OS=Drosophila melanogaster GN=CG11523 PE=2 SV=1 - [Q9VNV2_DROME]	2.89972	8.86	1	1	1	1	12300823	158	17.8404	4.2085
Q7KNF2	Polyadenylate-binding protein 2 OS=Drosophila melanogaster GN=Pabp2 PE=2 SV=1 - [PABP2_DROME]	2.89942	8.93	1	1	1	1	2.41817e+07	224	24.9621	5.19873
A1ZAT7	Quaking related 54B, isoform C OS=Drosophila melanogaster GN=qkr54B PE=4 SV=1 - [A1ZAT7_DROME]	2.89358	3.81	3	1	1	1	8298527	394	42.6887	7.35693
Q1WWG9	IP16068p OS=Drosophila melanogaster GN=CG7546 PE=2 SV=1 - [Q1WWG9_DROME]	2.87626	2.26	12	1	1	2	5213127	575	61.5977	5.65576
Q9VAW5	La-related protein 1 OS=Drosophila melanogaster GN=larp PE=1 SV=5 - [LARP_DROME]	2.87199	2.33	3	2	2	2	2.20648e+06	1673	178.038	9.59814
A0ANY9	CG10206 protein OS=Drosophila melanogaster GN=CG10206 PE=4 SV=1 - [A0ANY9_DROME]	2.86519	3.33	4	1	1	1	2.03197e+07	510	57.033	8.48486
Q8I7Q0	Retrovirus-related Gag polyprotein from transposon opus OS=Drosophila melanogaster GN=gag PE=4 SV=1 - [GAGO_DROME]	2.86402	2.88	1	1	1	2	5.28452e+06	417	47.1665	7.86963
Q8MRJ1	LD13909p OS=Drosophila melanogaster GN=CG6364 PE=2 SV=1 - [Q8MRJ1_DROME]	2.86025	4.62	3	1	1	1	2.20868e+07	260	29.2048	6.17627
I1V501	Histone deacetylase OS=Drosophila melanogaster GN=Rpd3 PE=3 SV=1 - [I1V501_DROME]	2.85937	4.61	2	1	1	1	5.53458e+06	521	58.1894	5.59229
A8Y535	Cytochrome b-c1 complex subunit 6 OS=Drosophila melanogaster GN=Ucrh PE=3 SV=2 - [A8Y535_DROME]	2.85836	10.59	2	1	1	1	8.44801e+07	85	9.89078	5.21143
Q7JWI7	CG11665 OS=Drosophila melanogaster GN=CG11665 PE=2 SV=1 - [Q7JWI7_DROME]	2.85266	1.82	1	1	1	1	8464912	658	71.7278	8.38232
Q9VHI8	CG11980, isoform A OS=Drosophila melanogaster GN=CG11980 PE=4 SV=2 - [Q9VHI8_DROME]	2.84775	8.41	4	2	2	2		345	39.1939	6.53662
A1Z9X0	Atypical protein kinase C OS=Drosophila melanogaster GN=aPKC PE=1 SV=1 - [APKC_DROME]	2.84453	4.46	1	2	2	2	2.59492e+07	606	69.5117	6.03662
Q8IN96	CG5840, isoform B OS=Drosophila melanogaster GN=P5cr-2 PE=4 SV=1 - [Q8IN96_DROME]	2.83125	7.47	2	1	1	1	1.78298e+07	174	17.9901	7.31299
P22769	Proteasome subunit alpha type-7-1 OS=Drosophila melanogaster GN=Prosalpha4 PE=1 SV=2 - [PSA71_DROME]	2.82906	4.82	1	1	1	1	20840972	249	27.9554	8.11865
Q9W3N7	CG18624, isoform B OS=Drosophila melanogaster GN=CG18624-RA PE=2 SV=1 - [Q9W3N7_DROME]	2.81431	23.21	1	1	1	1	1.7758e+07	56	6.21825	9.70068
Q9W0D3	CG13917, isoform A OS=Drosophila melanogaster GN=CG13917 PE=2 SV=1 - [Q9W0D3_DROME]	2.8134	0.69	1	1	1	1		2019	219.357	8.04541
Q6NR72	CG4019, isoform A OS=Drosophila melanogaster GN=CG4019 PE=2 SV=1 - [Q6NR72_DROME]	2.81038	4.82	3	1	1	1	287826063	249	26.7398	7.28369
Q5KTT4	NAT1, isoform C (Fragment) OS=Drosophila melanogaster GN=NAT1 PE=2 SV=1 - [Q5KTT4_DROME]	2.80482	2.69	1	2	2	2	3.71976e+06	1526	166.787	8.80713
Q9VLX9	CG7203, isoform B OS=Drosophila melanogaster GN=CG7203 PE=4 SV=2 - [Q9VLX9_DROME]	2.80095	20.93	2	1	1	1	3.66603e+07	129	12.3598	8.76318
Q9VMX4	AT19154p OS=Drosophila melanogaster GN=Scox PE=2 SV=1 - [Q9VMX4_DROME]	2.80005	4.78	1	1	1	1	1.89596e+07	251	28.1573	8.27979
Q8IH49	GH16009p OS=Drosophila melanogaster GN=Mhcl PE=2 SV=1 - [Q8IH49_DROME]	2.79784	1.3	8	1	1	1	11592662	920	106.597	5.50342
P51140	Segment polarity protein dishevelled OS=Drosophila melanogaster GN=dsh PE=1 SV=2 - [DSH_DROME]	2.79686	1.77	1	1	1	1		623	68.8743	6.32861
M9PBS9	CG10103, isoform F OS=Drosophila melanogaster GN=CG10103 PE=4 SV=1 - [M9PBS9_DROME]	2.79104	3.06	6	1	1	1	2.43077e+07	327	35.601	5.88428
M9PHN8	Adenosylhomocysteinase OS=Drosophila melanogaster GN=Ahcy13 PE=3 SV=1 - [M9PHN8_DROME]	2.78285	4.33	2	1	1	1	1.19945e+08	323	35.57	6.0874
Q8IH64	Dolichyl-diphosphooligosaccharide--protein glycosyltransferase subunit 1 (Fragment) OS=Drosophila melanogaster GN=rho-5 PE=2 SV=1 - [Q8IH64_DROME]	2.7815	2.96	4	1	1	1	27899906	371	42.2847	9.11475
A8WHE8	GH10785p OS=Drosophila melanogaster GN=CG9485 PE=2 SV=1 - [A8WHE8_DROME]	2.78017	1.22	7	1	1	1		1226	137.393	6.7417
P48462	Serine/threonine-protein phosphatase beta isoform OS=Drosophila melanogaster GN=flw PE=1 SV=1 - [PP1B_DROME]	2.76726	3.03	3	1	1	1	122162776	330	37.7158	6.17627
X5D3H6	FI24005p1 OS=Drosophila melanogaster GN=RanBPM-RC PE=2 SV=1 - [X5D3H6_DROME]	2.76112	3.34	3	1	1	1	6188865	598	66.3785	6.68311
Q8IMR0	Lysosomal enzyme receptor protein OS=Drosophila melanogaster GN=Lerp PE=2 SV=2 - [Q8IMR0_DROME]	2.7591	1.24	4	1	1	1	6.95461e+06	886	97.0926	6.31592
D0Z747	Milton, isoform E OS=Drosophila melanogaster GN=milt PE=2 SV=1 - [D0Z747_DROME]	2.75846	1.23	4	1	1	1		979	105.084	6.55127
Q9VZG1	Cuticular protein 64Ab OS=Drosophila melanogaster GN=Cpr64Ab PE=4 SV=2 - [Q9VZG1_DROME]	2.75703	10.83	2	1	1	1	1.8086e+08	120	12.4505	4.83057
X2J5Z1	CG31814, isoform B OS=Drosophila melanogaster GN=CG31814 PE=4 SV=1 - [X2J5Z1_DROME]	2.7476	2.33	2	1	1	1	4.14041e+06	643	72.9846	9.08545
C7LAE7	MIP06802p OS=Drosophila melanogaster GN=mod(mdg4)-RD PE=2 SV=1 - [C7LAE7_DROME]	2.74557	8.46	2	2	2	3	1.92364e+07	520	57.3637	5.99854
Q9VIU7	Probable dolichol-phosphate mannosyltransferase OS=Drosophila melanogaster GN=CG10166 PE=3 SV=1 - [DPM1_DROME]	2.74432	5.81	2	1	1	1	16470402	241	26.9852	8.79248
D6W4L2	MIP21134p OS=Drosophila melanogaster PE=2 SV=1 - [D6W4L2_DROME]	2.73997	9.49	3	1	1	1	9.06712e+07	137	15.3946	4.41162
Q0E8T6	CG34125 OS=Drosophila melanogaster GN=CG31652 PE=4 SV=1 - [Q0E8T6_DROME]	2.73687	9.43	3	1	1	2	8.95068e+06	159	16.5649	9.0415
Q8IQA6	Grunge, isoform A OS=Drosophila melanogaster GN=Gug PE=4 SV=1 - [Q8IQA6_DROME]	2.73374	2.19	11	2	2	3	1.90847e+06	1966	208.037	7.51807
M9PGA6	CG17698, isoform E OS=Drosophila melanogaster GN=CG17698 PE=3 SV=1 - [M9PGA6_DROME]	2.72218	2.11	3	1	1	1	6.54641e+06	616	69.6512	8.08936
Q9VDW6	Dystrophin, isoforms A/C/F/G/H OS=Drosophila melanogaster GN=Dys PE=1 SV=3 - [DMDA_DROME]	2.72205	1.06	4	2	2	2	2.79449e+07	3598	410.16	5.47803
P21187	Polyadenylate-binding protein OS=Drosophila melanogaster GN=pAbp PE=1 SV=3 - [PABP_DROME]	2.72009	4.1	1	1	1	1	70986535	634	69.8816	9.30518
D7RHE8	Tan protein OS=Drosophila melanogaster GN=tan PE=2 SV=1 - [D7RHE8_DROME]	2.71807	3.88	2	1	1	1		387	43.6087	7.00537
U3RLS1	RT12889p1 (Fragment) OS=Drosophila melanogaster GN=mask-RC PE=2 SV=1 - [U3RLS1_DROME]	2.70509	3.05	2	1	1	1		786	81.6139	9.64209
Q53XD3	RE71279p OS=Drosophila melanogaster GN=Su(var)3-9 PE=2 SV=1 - [Q53XD3_DROME]	2.70004	2.57	2	1	1	1	36347139	467	50.447	8.73389
Q9VI10	Probable small nuclear ribonucleoprotein Sm D2 OS=Drosophila melanogaster GN=SmD2 PE=1 SV=1 - [SMD2_DROME]	2.69035	8.4	1	1	1	1	5.50551e+07	119	13.4953	9.94971
Q8MSV2	Protein alan shepard OS=Drosophila melanogaster GN=shep PE=1 SV=2 - [SHEP_DROME]	2.69029	1.36	1	1	1	1	26727157	590	62.1353	8.93896
Q9V3V2	Fkbp13, isoform A OS=Drosophila melanogaster GN=Fkbp14 PE=2 SV=1 - [Q9V3V2_DROME]	2.69027	6.48	3	1	1	1	6.5016e+06	216	23.945	4.86865
Q9VN45	Protein spartin OS=Drosophila melanogaster GN=spartin PE=1 SV=1 - [SPG20_DROME]	2.68539	5.61	1	2	2	2	6.14856e+07	553	59.7461	5.30029
Q94518	Nascent polypeptide-associated complex subunit alpha OS=Drosophila melanogaster GN=Nacalpha PE=1 SV=2 - [NACA_DROME]	2.68153	6.91	1	1	1	1	120812665	217	23.0067	4.7417
Q9VCA5	Probable phenylalanine--tRNA ligase beta subunit OS=Drosophila melanogaster GN=CG5706 PE=2 SV=1 - [SYFB_DROME]	2.67801	2.21	1	1	1	1	2.13162e+07	589	65.7362	6.03662
A0ANP8	CG6554 protein OS=Drosophila melanogaster GN=CG6554 PE=4 SV=1 - [A0ANP8_DROME]	2.67616	3.46	3	1	1	1	17694220	376	42.8079	5.14795
Q8T0H7	LD02349p OS=Drosophila melanogaster GN=crp PE=2 SV=1 - [Q8T0H7_DROME]	2.67295	3.45	2	1	1	1	2.70236e+06	406	43.201	6.52197
Q9VAY3	Mitoferrin OS=Drosophila melanogaster GN=mfrn PE=2 SV=1 - [MFRN_DROME]	2.6682	2.9	1	1	1	1	8.19157e+06	379	41.768	8.74854
Q8MKK1	CG30185 OS=Drosophila melanogaster GN=CG30185;Gr59f PE=2 SV=1 - [Q8MKK1_DROME]	2.66085	6.15	2	1	1	1	1.40089e+07	179	19.9673	7.03467
Q9VCT4	Klingon OS=Drosophila melanogaster GN=klg PE=1 SV=1 - [Q9VCT4_DROME]	2.66044	3.85	1	1	1	1	1.22518e+07	545	60.0496	8.77783
Q95T12	Calcium channel flower OS=Drosophila melanogaster GN=fwe PE=1 SV=1 - [FLOWR_DROME]	2.6536	25.26	3	3	3	4	1.92205e+07	194	20.6066	6.50732
E8NH95	SD08075p (Fragment) OS=Drosophila melanogaster GN=Sxl-RN PE=2 SV=1 - [E8NH95_DROME]	2.65147	11.18	7	2	2	3	13923243	322	35.0733	9.42236
L0CP15	JEB (Fragment) OS=Drosophila melanogaster GN=jeb PE=4 SV=1 - [L0CP15_DROME]	2.65117	2.71	14	1	1	1	3.22185e+07	479	52.1294	6.58057
B1PGH2	HERC2 (Fragment) OS=Drosophila melanogaster GN=HERC2 PE=4 SV=1 - [B1PGH2_DROME]	2.64142	3.52	19	1	1	1	2.68804e+06	398	43.6466	6.0874
Q9VXQ3	CG8239, isoform A OS=Drosophila melanogaster GN=CG8239 PE=2 SV=1 - [Q9VXQ3_DROME]	2.63896	6.44	1	2	2	2	1.31004e+07	388	42.8056	6.82959
Q9VTF9	Ubiquitin fusion degradation protein 1 homolog OS=Drosophila melanogaster GN=Ufd1-like PE=2 SV=1 - [UFD1_DROME]	2.63536	4.11	1	1	1	1	1.61077e+07	316	34.7694	6.25244
O44437	Small nuclear ribonucleoprotein Sm D3 OS=Drosophila melanogaster GN=SmD3 PE=1 SV=1 - [SMD3_DROME]	2.63519	6.62	1	1	1	1	53075856	151	15.5721	10.5356
Q7K738	EG:52C10.4 protein OS=Drosophila melanogaster GN=Ubc10 PE=2 SV=1 - [Q7K738_DROME]	2.63063	7.14	1	1	1	1	6.29396e+07	154	17.8964	8.55811
M9PBA6	CG5446, isoform B OS=Drosophila melanogaster GN=CG5446 PE=4 SV=1 - [M9PBA6_DROME]	2.62909	25	3	1	1	2	6.94768e+06	80	9.13624	4.25928
Q9VV39	Mitochondrial ribosomal protein S34 OS=Drosophila melanogaster GN=mRpS34 PE=2 SV=2 - [Q9VV39_DROME]	2.6278	6.91	1	1	1	1		188	21.5975	9.5249
M9PJJ5	CG10352 OS=Drosophila melanogaster GN=CG10352 PE=4 SV=1 - [M9PJJ5_DROME]	2.62593	4.44	2	1	1	1	3.20471e+07	315	34.5908	5.87158
P80455	40S ribosomal protein S12 OS=Drosophila melanogaster GN=RpS12 PE=1 SV=2 - [RS12_DROME]	2.62535	9.35	1	1	1	1	1.07616e+08	139	15.1589	6.37939
Q9VTY5	CG10646 OS=Drosophila melanogaster GN=CG10646 PE=2 SV=1 - [Q9VTY5_DROME]	2.6212	5.74	1	1	2	2	8.88836e+07	383	43.1	5.51611
Q8SXP6	GH09982p OS=Drosophila melanogaster GN=Jarid2 PE=2 SV=1 - [Q8SXP6_DROME]	2.61861	1.9	2	1	1	1	7.78781e+06	738	82.4293	7.2251
Q9W501	LD45906p OS=Drosophila melanogaster GN=temp PE=2 SV=1 - [Q9W501_DROME]	2.59979	3.27	1	1	1	1	21953215	398	45.8091	7.92822
Q0IGY4	IP08675p (Fragment) OS=Drosophila melanogaster GN=CG9150 PE=2 SV=1 - [Q0IGY4_DROME]	2.59545	4.82	2	1	1	1	2.01609e+07	249	27.7954	7.85498
Q9VLS5	LD29542p OS=Drosophila melanogaster GN=Rbsn-5 PE=2 SV=1 - [Q9VLS5_DROME]	2.59251	3.37	1	1	1	1	1.10345e+07	505	56.9364	6.82959
Q9Y171	BcDNA.GH02220 OS=Drosophila melanogaster GN=BcDNA.GH02220 PE=2 SV=1 - [Q9Y171_DROME]	2.58848	2.27	1	1	1	1	8.85863e+06	441	48.665	9.5542
Q8SXF0	Mitochondrial ribosomal protein S9 OS=Drosophila melanogaster GN=mRpS9 PE=2 SV=1 - [Q8SXF0_DROME]	2.58734	5.06	1	1	1	1	9.70063e+06	395	45.2401	8.90967
Q5LJR2	CG17715, isoform C OS=Drosophila melanogaster GN=CG17715-RC PE=2 SV=1 - [Q5LJR2_DROME]	2.58672	5.15	4	1	1	1	47959753	233	26.0883	8.30908
B4F5K6	CG12117-PA OS=Drosophila melanogaster GN=CG12117 PE=4 SV=1 - [B4F5K6_DROME]	2.58662	4.21	7	1	1	1		261	29.181	7.03467
Q961C9	Transport and Golgi organization protein 11 OS=Drosophila melanogaster GN=Tango11 PE=1 SV=1 - [TNG11_DROME]	2.58584	3.97	1	1	1	1	2.95306e+07	277	31.5217	6.18896
Q8IQD7	CG32056-PB, isoform B OS=Drosophila melanogaster GN=scramb1 PE=2 SV=1 - [Q8IQD7_DROME]	2.583	5.15	3	1	1	1	2.61294e+07	233	25.9407	5.05908
Q9VJ44	CG17597, isoform B OS=Drosophila melanogaster GN=CG17597 PE=2 SV=2 - [Q9VJ44_DROME]	2.57968	2.7	4	1	1	1	2.3915e+07	407	43.876	7.40088
A1Z7G2	CG14752 OS=Drosophila melanogaster GN=CG14752-RA PE=2 SV=1 - [A1Z7G2_DROME]	2.5784	6.25	1	1	1	1	20297734	112	13.0236	7.37158
Q9VU95	Alanine--glyoxylate aminotransferase 2-like OS=Drosophila melanogaster GN=CG8745 PE=2 SV=2 - [AGT2L_DROME]	2.57689	2.83	1	1	1	1	2.37959e+07	494	54.2491	6.46826
Q9VMB6	CG31911-PA OS=Drosophila melanogaster GN=Ent2 PE=2 SV=1 - [Q9VMB6_DROME]	2.57183	3.06	1	1	1	1	1.93022e+07	458	51.2903	8.70459
Q9U4Y0	Tryptophanyl-tRNA synthetase (Fragment) OS=Drosophila melanogaster GN=Aats-trp PE=2 SV=1 - [Q9U4Y0_DROME]	2.56825	4.05	3	1	1	1	1.91042e+07	420	46.9453	7.53271
Q9VH82	CG12948 OS=Drosophila melanogaster GN=CG12948 PE=2 SV=1 - [Q9VH82_DROME]	2.5682	7.14	1	1	1	1	3.81041e+06	252	27.2352	4.34814
Q9VYR9	CG10362-PA OS=Drosophila melanogaster GN=CG10362 PE=2 SV=1 - [Q9VYR9_DROME]	2.56757	3.28	1	2	2	2	7.27743e+06	1037	114.482	6.84424
Q94535	Splicing factor U2af 38 kDa subunit OS=Drosophila melanogaster GN=U2af38 PE=1 SV=2 - [U2AF1_DROME]	2.56398	5.3	1	1	1	1	3.01325e+07	264	29.8582	8.90967
Q9VHG1	RE66051p OS=Drosophila melanogaster GN=Vps16A PE=2 SV=1 - [Q9VHG1_DROME]	2.55866	1.44	1	1	1	1	5.75842e+06	833	95.9106	6.99072
J7K3P9	AQP7777 transcript variant D OS=Drosophila melanogaster PE=2 SV=1 - [J7K3P9_DROME]	2.55597	3.86	4	1	1	1	25867368	259	27.9126	6.85889
Q94521	Dopamine N-acetyltransferase OS=Drosophila melanogaster GN=Dat PE=1 SV=1 - [DNAT_DROME]	2.55367	3.64	1	1	1	1	3.19914e+07	275	30.9555	5.33838
P48588	40S ribosomal protein S25 OS=Drosophila melanogaster GN=RpS25 PE=1 SV=3 - [RS25_DROME]	2.55346	8.55	1	1	1	1	2.90375e+07	117	13.1934	10.272
Q6AWQ1	RE71183p OS=Drosophila melanogaster GN=SRm160 PE=2 SV=1 - [Q6AWQ1_DROME]	2.55096	1.15	2	1	1	1		954	107.517	11.605
Q9VYX8	CG1572, isoform B OS=Drosophila melanogaster GN=CG1572 PE=2 SV=1 - [Q9VYX8_DROME]	2.54965	11.88	1	1	1	1	2.71675e+07	160	17.7665	9.01221
Q9VJD0	CG5131 OS=Drosophila melanogaster GN=CG5131 PE=2 SV=2 - [Q9VJD0_DROME]	2.54893	3.18	1	1	1	1	2.81355e+07	283	31.8515	7.07861
Q8IPJ7	CG11567-PB, isoform B OS=Drosophila melanogaster GN=Cpr PE=4 SV=1 - [Q8IPJ7_DROME]	2.548	2	3	1	1	1	51742202	550	62.8274	8.23584
A8E6Y3	IP19920p (Fragment) OS=Drosophila melanogaster GN=CG1665 PE=2 SV=1 - [A8E6Y3_DROME]	2.54733	4.2	3	1	1	1		238	27.373	9.1001
B7Z078	CG8786, isoform C OS=Drosophila melanogaster GN=CG8786-RC PE=2 SV=1 - [B7Z078_DROME]	2.54714	6.25	1	1	1	2		448	47.7338	4.66553
Q9VLP3	Guanine nucleotide exchange factor MSS4 homolog OS=Drosophila melanogaster GN=CG7787 PE=2 SV=2 - [MSS4_DROME]	2.54249	15.57	1	1	1	1	1.18267e+07	122	14.0116	5.31299
Q7JVI6	CG11784 OS=Drosophila melanogaster GN=GstE13 PE=2 SV=1 - [Q7JVI6_DROME]	2.54065	4.42	1	1	1	1		226	25.7523	6.60986
Q7K010	Tetraspanin OS=Drosophila melanogaster GN=Tsp42Ef PE=2 SV=1 - [Q7K010_DROME]	2.54018	5	1	1	1	1	87639084	220	24.7107	5.85889
M9NE13	Nicotinic acetylcholine receptor alpha4, isoform D OS=Drosophila melanogaster GN=nAChRalpha4 PE=4 SV=1 - [M9NE13_DROME]	2.53308	3.23	5	1	1	1	25622072	371	41.6424	6.60986
Q8IQC6	CG32039, isoform B OS=Drosophila melanogaster GN=CG32039 PE=4 SV=1 - [Q8IQC6_DROME]	2.53203	10.98	3	1	1	1	1.78775e+07	82	9.5345	7.09326
D3DMM4	MIP15217p OS=Drosophila melanogaster GN=mfas-RJ PE=2 SV=1 - [D3DMM4_DROME]	2.53136	1.51	12	1	1	1		796	88.3597	5.65576
P15364	Protein amalgam OS=Drosophila melanogaster GN=Ama PE=2 SV=2 - [AMAL_DROME]	2.5296	3.3	2	1	1	1	3.18431e+07	333	36.3646	7.03467
B7Z0R2	CG31048, isoform C OS=Drosophila melanogaster GN=spg PE=4 SV=1 - [B7Z0R2_DROME]	2.52014	0.64	2	1	1	1		2023	229.299	6.85889
O61444	MAP kinase kinase 4, isoform A OS=Drosophila melanogaster GN=Mkk4 PE=2 SV=1 - [O61444_DROME]	2.51978	3.3	3	1	1	1	1.44657e+07	424	47.5037	7.43018
Q1RKX5	IP14110p (Fragment) OS=Drosophila melanogaster PE=2 SV=1 - [Q1RKX5_DROME]	2.51898	2.85	3	1	1	1	5.6232e+06	736	84.0158	8.39697
Q95RB2	Cuticular protein 49Ae OS=Drosophila melanogaster GN=Cpr49Ae PE=2 SV=1 - [Q95RB2_DROME]	2.51587	9.7	1	1	1	1	1.93796e+08	134	14.3301	4.75439
Q95RL2	LD21608p OS=Drosophila melanogaster GN=row PE=2 SV=1 - [Q95RL2_DROME]	2.50828	1.66	2	1	1	1		602	66.9908	9.48096
Q8T9H0	CG9328, isoform B OS=Drosophila melanogaster GN=CG9328 PE=2 SV=1 - [Q8T9H0_DROME]	2.50613	7.69	2	1	1	1	224427271	143	16.0151	8.14795
Q8T0H3	LD03740p OS=Drosophila melanogaster GN=p120ctn PE=2 SV=1 - [Q8T0H3_DROME]	2.50377	3.38	4	1	1	1	17319739	562	62.8976	8.30908
A9YIQ3	CG3171 (Fragment) OS=Drosophila melanogaster GN=CG3171 PE=4 SV=1 - [A9YIQ3_DROME]	2.50079	5.67	6	1	1	1	9.65516e+06	194	21.8713	9.34912
Q7K012	Brahma associated protein 55kD OS=Drosophila melanogaster GN=Bap55 PE=2 SV=1 - [Q7K012_DROME]	2.4973	5.18	1	1	1	1	1.93865e+07	425	47.2894	5.49072
Q8MSU3	Putative ferric-chelate reductase 1 homolog OS=Drosophila melanogaster GN=CG8399 PE=2 SV=1 - [FRRS1_DROME]	2.49317	1.39	1	1	1	1	7.13156e+07	647	70.2398	8.04541
Q8T468	AT13703p OS=Drosophila melanogaster GN=Nlg4 PE=2 SV=1 - [Q8T468_DROME]	2.49267	4.69	3	1	1	1	8.36499e+06	341	34.0772	9.81787
Q9VSA9	CG7409 OS=Drosophila melanogaster GN=CG7409 PE=2 SV=1 - [Q9VSA9_DROME]	2.49085	5.84	1	1	1	1	2.81355e+07	154	17.9552	8.92432
P40793	Cdc42 homolog OS=Drosophila melanogaster GN=Cdc42 PE=1 SV=1 - [CDC42_DROME]	2.49069	12.57	1	2	2	2	1.32094e+07	191	21.389	7.13721
Q9VSY2	CG3689, isoform B OS=Drosophila melanogaster GN=CG3689 PE=2 SV=2 - [Q9VSY2_DROME]	2.48885	4.93	2	1	1	1	43788624	203	23.0157	7.15186
Q95S62	GM08240p OS=Drosophila melanogaster GN=CG8775 PE=2 SV=1 - [Q95S62_DROME]	2.48508	3.28	9	2	2	3	14005208	641	73.4979	4.99561
Q9VRE0	CG1518, isoform A OS=Drosophila melanogaster GN=CG1518 PE=4 SV=1 - [Q9VRE0_DROME]	2.48409	1.54	2	1	1	1	7.3198e+06	713	80.6163	7.88428
M9PHM3	Ether a go-go, isoform G OS=Drosophila melanogaster GN=eag PE=4 SV=1 - [M9PHM3_DROME]	2.48273	3.19	3	2	2	3	6.84386e+06	1254	134.259	8.29443
Q9VMH2	CG5972-PA OS=Drosophila melanogaster GN=Arpc4 PE=1 SV=1 - [Q9VMH2_DROME]	2.48102	6.55	1	1	1	1	1.11368e+07	168	19.5652	8.45557
Q9W0K9	CG9205, isoform B OS=Drosophila melanogaster GN=CG9205 PE=2 SV=1 - [Q9W0K9_DROME]	2.47749	8.04	2	1	1	1	2.43773e+07	224	24.3072	6.20166
Q9VXN3	CG8578, isoform A OS=Drosophila melanogaster GN=CG8578 PE=2 SV=2 - [Q9VXN3_DROME]	2.4714	11.11	1	3	3	3	2.30781e+07	396	45.3745	7.13721
C4IXZ0	RT02589p (Fragment) OS=Drosophila melanogaster GN=Cont-RA PE=2 SV=1 - [C4IXZ0_DROME]	2.46995	1.11	2	1	1	1		1354	154.343	6.72705
C9QP39	RE15352p OS=Drosophila melanogaster GN=CG1041-RB PE=2 SV=1 - [C9QP39_DROME]	2.46895	2.28	3	1	1	2	1.72754e+07	527	59.5754	7.84033
Q2XYI2	CG4764 (Fragment) OS=Drosophila melanogaster GN=Vps29 PE=4 SV=1 - [Q2XYI2_DROME]	2.46836	7.69	2	1	1	2	60723551	169	18.9608	6.78564
P25157	Guanine nucleotide-binding protein subunit alpha homolog OS=Drosophila melanogaster GN=cta PE=2 SV=1 - [GNAL_DROME]	2.46262	3.72	2	1	2	2	1.47356e+08	457	52.7201	8.52881
Q8IGH9	RH13862p (Fragment) OS=Drosophila melanogaster GN=Uev1A PE=2 SV=1 - [Q8IGH9_DROME]	2.46251	16.79	3	3	3	4	6.94547e+07	137	15.8809	6.13818
Q9VUW2	CG17029, isoform A OS=Drosophila melanogaster GN=CG17029 PE=4 SV=1 - [Q9VUW2_DROME]	2.45928	3.17	2	1	1	1		284	30.8897	5.49072
P49657	Serine/threonine-protein kinase minibrain OS=Drosophila melanogaster GN=mnb PE=2 SV=2 - [MNB_DROME]	2.45741	2.53	1	1	1	1		908	95.8423	8.85107
X2JJ32	CG7766, isoform I OS=Drosophila melanogaster GN=CG7766 PE=4 SV=1 - [X2JJ32_DROME]	2.45504	1.32	7	1	1	1	1.12281e+07	1210	136.576	6.53662
P38040	Guanine nucleotide-binding protein subunit gamma-1 OS=Drosophila melanogaster GN=Ggamma1 PE=2 SV=1 - [GBG1_DROME]	2.45401	27.14	1	1	1	1	5.02051e+07	70	8.12499	5.99854
A1Z814	Oxysterol-binding protein OS=Drosophila melanogaster GN=CG1513-RA PE=2 SV=2 - [A1Z814_DROME]	2.45311	3.32	4	3	3	3	1.56224e+07	784	87.3876	6.02393
Q9VSL5	CG6673-PA, isoform A OS=Drosophila melanogaster GN=GstO2 PE=3 SV=2 - [Q9VSL5_DROME]	2.45074	4.38	2	1	1	1	7120696	251	29.0581	7.56201
A9YIA0	CG11427 (Fragment) OS=Drosophila melanogaster GN=CG11427 PE=4 SV=1 - [A9YIA0_DROME]	2.45062	6.61	5	1	1	1	5.59279e+06	257	26.8347	4.94482
Q9VT59	AT16804p OS=Drosophila melanogaster GN=CG10809 PE=2 SV=1 - [Q9VT59_DROME]	2.4489	4.47	1	1	1	1	6.16279e+06	358	39.1707	7.95752
B7Z107	CG42376, isoform A OS=Drosophila melanogaster GN=cin-RB PE=2 SV=1 - [B7Z107_DROME]	2.44787	11.96	1	1	1	1	61613856	92	10.9622	8.68994
Q961R5	GH09468p OS=Drosophila melanogaster GN=CG8547 PE=2 SV=1 - [Q961R5_DROME]	2.44772	2.77	2	1	1	1	4.6442e+06	577	63.5439	8.55811
M9PBP3	Cdc42-interacting protein 4, isoform J OS=Drosophila melanogaster GN=Cip4 PE=4 SV=1 - [M9PBP3_DROME]	2.44487	2.49	12	1	1	1	12660108	602	67.2113	5.49072
Q95SW2	SD03289p OS=Drosophila melanogaster GN=CG8177 PE=2 SV=1 - [Q95SW2_DROME]	2.44255	3	10	1	1	1	33057696	467	52.6266	8.04541
Q9VU92	CG8757 OS=Drosophila melanogaster GN=CG8757 PE=3 SV=2 - [Q9VU92_DROME]	2.4412	3.97	1	1	1	1	1.15618e+07	252	27.5953	8.79248
Q95029	Cathepsin L OS=Drosophila melanogaster GN=Cp1 PE=2 SV=2 - [CATL_DROME]	2.43692	2.96	2	1	1	1	25338582	371	41.5746	7.21045
Q9VED0	Protein TAPT1 homolog OS=Drosophila melanogaster GN=CG7218 PE=2 SV=2 - [TAPT1_DROME]	2.43688	3.55	1	1	1	1	3.38713e+06	676	75.5175	8.23584
Q9W1I8	Synaptosomal-associated protein OS=Drosophila melanogaster GN=Snap29 PE=2 SV=1 - [Q9W1I8_DROME]	2.4366	8.8	1	1	1	2		284	31.5765	5.17334
Q9VVI1	CG7564, isoform B OS=Drosophila melanogaster GN=CG7564 PE=2 SV=1 - [Q9VVI1_DROME]	2.43659	2.86	1	1	1	1		420	48.386	9.43701
Q8WQ82	Inwardly rectifying K+ channel protein OS=Drosophila melanogaster GN=Irk2 PE=2 SV=1 - [Q8WQ82_DROME]	2.43612	2.93	7	1	1	1	41406968	376	43.3346	7.15186
Q9VBU9	40S ribosomal protein S27 OS=Drosophila melanogaster GN=RpS27 PE=1 SV=1 - [Q9VBU9_DROME]	2.43537	13.1	1	1	1	1	3.28308e+07	84	9.35785	9.5249
P36241	60S ribosomal protein L19 OS=Drosophila melanogaster GN=RpL19 PE=1 SV=2 - [RL19_DROME]	2.43027	4.43	1	1	1	1	7.8752e+07	203	23.9834	11.0044
P05552	Transcription factor Adf-1 OS=Drosophila melanogaster GN=Adf1 PE=2 SV=2 - [ADF1_DROME]	2.42441	4.58	1	1	1	1		262	30.1692	8.22119
Q9VAP0	CG14516, isoform A OS=Drosophila melanogaster GN=CG14516 PE=4 SV=2 - [Q9VAP0_DROME]	2.42306	1.31	2	1	1	1		990	114.079	5.88428
Q9VQB4	CG3609, isoform B OS=Drosophila melanogaster GN=CG3609 PE=2 SV=1 - [Q9VQB4_DROME]	2.40985	5.67	1	2	2	2	16294234	335	37.2623	7.51807
Q4V5N3	IP07750p OS=Drosophila melanogaster GN=CG13163 PE=2 SV=1 - [Q4V5N3_DROME]	2.40518	12.88	3	1	1	1	6.43616e+06	132	14.5159	9.92041
Q7KRI2	Longitudinals lacking protein-like OS=Drosophila melanogaster GN=lolal PE=1 SV=1 - [LOLAL_DROME]	2.40004	7.87	1	1	1	1	1.94086e+07	127	14.4793	7.40088
Q9V3Y5	BcDNA.LD23634 OS=Drosophila melanogaster GN=BcDNA.LD23634 PE=2 SV=1 - [Q9V3Y5_DROME]	2.39777	1.9	1	1	1	2	1.02223e+07	998	112.629	6.49365
Q9VG81	CG5167 OS=Drosophila melanogaster GN=CG5167 PE=2 SV=1 - [Q9VG81_DROME]	2.39679	3.25	1	1	1	1	1.08644e+07	431	47.2203	9.43701
M9NDR2	Bicaudal D, isoform B OS=Drosophila melanogaster GN=BicD PE=4 SV=1 - [M9NDR2_DROME]	2.39652	1.73	3	1	1	1	7.24008e+06	750	85.4806	5.04639
Q9VZW7	CG2107 OS=Drosophila melanogaster GN=CG2107 PE=3 SV=1 - [Q9VZW7_DROME]	2.39569	2.25	2	1	1	1	9.25366e+07	667	75.0599	8.35303
D0IQK1	Ubiquitin carboxyl-terminal hydrolase OS=Drosophila melanogaster GN=CG5798-RA PE=2 SV=1 - [D0IQK1_DROME]	2.38501	2.68	3	2	2	2	4.71305e+06	896	102.62	7.38623
Q7JRA7	CG15096, isoform B OS=Drosophila melanogaster GN=CG15096 PE=2 SV=1 - [Q7JRA7_DROME]	2.38234	3.79	2	1	1	1		475	51.9186	7.78174
Q7K0X9	CG5081-PA, isoform A OS=Drosophila melanogaster GN=Syx7 PE=2 SV=1 - [Q7K0X9_DROME]	2.38015	5.32	1	1	1	1	21324687	282	31.8223	6.81494
A1Z892	LD11278p OS=Drosophila melanogaster GN=Prx2540-1 PE=2 SV=1 - [A1Z892_DROME]	2.37653	5.91	5	1	1	1		220	24.7686	6.43018
Q9W328	Protein LST8 homolog OS=Drosophila melanogaster GN=Lst8 PE=2 SV=2 - [LST8_DROME]	2.37384	3.83	1	1	1	1	7.58578e+06	313	35.3244	7.1665
Q9VNX0	CG14562, isoform A OS=Drosophila melanogaster GN=CG14562 PE=4 SV=2 - [Q9VNX0_DROME]	2.36927	1.56	1	1	1	1	7.13257e+06	1536	172.147	5.71924
A8UQ94	INAF-C (Fragment) OS=Drosophila melanogaster GN=inaF-C PE=2 SV=1 - [A8UQ94_DROME]	2.36895	7.48	2	1	1	1		107	11.7329	7.76709
Q9VWW2	CG6123, isoform B OS=Drosophila melanogaster GN=CG6123 PE=2 SV=2 - [Q9VWW2_DROME]	2.36848	4.56	1	1	1	1	1.2457e+07	614	64.0792	10.1987
A4V193	Poly U binding factor 68kD, isoform D OS=Drosophila melanogaster GN=pUf68 PE=4 SV=1 - [A4V193_DROME]	2.36451	2.75	2	1	1	1	9891787	545	57.9528	5.30029
P13008	40S ribosomal protein S26 OS=Drosophila melanogaster GN=RpS26 PE=1 SV=1 - [RS26_DROME]	2.36442	7.89	1	1	1	1	71995293	114	13.2582	11.1509
Q27869	Protein-L-isoaspartate(D-aspartate) O-methyltransferase OS=Drosophila melanogaster GN=Pcmt PE=1 SV=2 - [PIMT_DROME]	2.36434	4.87	1	1	1	1	24870564	226	24.5744	7.1958
Q95TH0	Acyl-coenzyme A oxidase OS=Drosophila melanogaster GN=CG17544 PE=2 SV=1 - [Q95TH0_DROME]	2.36432	1.44	2	1	1	1		693	77.2593	7.03467
Q7KTB7	Multidrug-Resistance like protein 1, isoform M OS=Drosophila melanogaster GN=MRP PE=3 SV=1 - [Q7KTB7_DROME]	2.36308	0.9	17	1	1	1	7.88289e+06	1548	173.421	6.771
Q7JXF5	GH12838p OS=Drosophila melanogaster GN=Nup62 PE=2 SV=1 - [Q7JXF5_DROME]	2.36302	5.84	1	1	1	1	1.64807e+07	394	40.6594	4.80518
P0DKM0	Cytochrome c oxidase assembly factor 3, mitochondrial OS=Drosophila melanogaster GN=Ccdc56 PE=3 SV=1 - [COA3_DROME]	2.36233	10.34	1	1	1	1	45377197	87	9.85625	9.27588
Q95TQ6	LD30573p OS=Drosophila melanogaster GN=CG2943 PE=2 SV=1 - [Q95TQ6_DROME]	2.362	1.73	3	1	1	1	12534947	521	57.6987	9.34912
A1YK54	Nup107 OS=Drosophila melanogaster GN=Nup107 PE=4 SV=1 - [A1YK54_DROME]	2.35836	1.18	11	1	1	1		845	97.2993	5.98584
Q9VIH9	CG9338, isoform B OS=Drosophila melanogaster GN=CG9338 PE=2 SV=1 - [Q9VIH9_DROME]	2.3556	8.84	1	1	1	1	2.98052e+07	147	15.7328	6.41748
A8JUP3	Cht6, isoform H OS=Drosophila melanogaster GN=Cht6 PE=4 SV=2 - [A8JUP3_DROME]	2.34086	0.27	4	1	1	1	2.24326e+08	2225	244.089	5.19873
Q9VQ62	Protein NPC2 homolog OS=Drosophila melanogaster GN=Npc2a PE=1 SV=1 - [NPC2_DROME]	2.34025	6.08	1	1	1	1	1.63314e+07	148	16.0102	5.31299
Q8SWS3	CG13049 OS=Drosophila melanogaster GN=CG13049 PE=2 SV=1 - [Q8SWS3_DROME]	2.33965	16.02	1	1	1	1	2.14914e+07	181	17.3265	9.89111
O76464	Nitrilase and fragile histidine triad fusion protein NitFhit OS=Drosophila melanogaster GN=NitFhit PE=1 SV=1 - [NFT1_DROME]	2.3371	1.74	1	1	1	1	7.8162e+06	460	52.1986	7.60596
O18413	26S protease regulatory subunit 8 OS=Drosophila melanogaster GN=Rpt6 PE=1 SV=2 - [PRS8_DROME]	2.33432	8.64	2	2	3	3	43324533	405	45.8282	8.41162
A8E700	IP19982p (Fragment) OS=Drosophila melanogaster GN=RpS6 PE=2 SV=1 - [A8E700_DROME]	2.32995	6.59	4	1	1	1	63288762	182	20.55	10.3892
Q8MS48	RE06730p OS=Drosophila melanogaster GN=CG3822 PE=2 SV=1 - [Q8MS48_DROME]	2.32706	1.52	2	1	1	1	4821305	853	95.8052	7.6792
A1ZAA9	CG10731 OS=Drosophila melanogaster GN=CG10731 PE=4 SV=1 - [A1ZAA9_DROME]	2.32659	5.42	2	1	1	1	23785272	203	22.6629	8.79248
P46223	60S ribosomal protein L7a OS=Drosophila melanogaster GN=RpL7A PE=1 SV=2 - [RL7A_DROME]	2.32303	6.27	1	2	2	2	5.66674e+07	271	30.7127	10.7114
Q7JUS1	AT09608p OS=Drosophila melanogaster GN=CG30491;CG30495 PE=2 SV=1 - [Q7JUS1_DROME]	2.32119	3.93	1	1	1	1		331	37.1131	9.05615
Q7JQX9	FI14001p1 OS=Drosophila melanogaster GN=SNF4Agamma PE=2 SV=1 - [Q7JQX9_DROME]	2.31945	1.69	1	1	1	1	1.39091e+07	947	103.023	7.25439
C5WLU9	MIP08605p (Fragment) OS=Drosophila melanogaster GN=CG15803-RA PE=2 SV=1 - [C5WLU9_DROME]	2.31905	4.75	2	1	1	1	1.62889e+07	316	33.141	5.30029
Q7KUN0	CG12355, isoform D OS=Drosophila melanogaster GN=CG12355-RA PE=2 SV=1 - [Q7KUN0_DROME]	2.31863	8.79	3	1	1	1	4.76192e+07	91	10.3223	8.33838
O76324	Discs overgrown protein kinase OS=Drosophila melanogaster GN=dco PE=1 SV=2 - [DCO_DROME]	2.31552	6.36	1	1	1	1	7965205	440	47.9273	9.49561
M9NG95	Adenylyl cyclase 78C, isoform C OS=Drosophila melanogaster GN=Ac78C PE=3 SV=1 - [M9NG95_DROME]	2.31544	2.37	8	2	2	2	6.55779e+06	1222	135.193	8.00146
Q9W5N0	Cytochrome c oxidase assembly factor 7 homolog OS=Drosophila melanogaster GN=CG13865 PE=1 SV=1 - [COA7_DROME]	2.31382	4.51	1	1	1	2	6.60902e+07	266	29.6203	7.76709
M9PFF1	ADP-ribosylation factor GTPase activating protein 1, isoform B OS=Drosophila melanogaster GN=ArfGAP1 PE=4 SV=1 - [M9PFF1_DROME]	2.31281	2.46	3	1	1	1	9541522	448	48.419	7.78174
Q9VIK6	Centrocortin, isoform A OS=Drosophila melanogaster GN=Cen PE=2 SV=1 - [Q9VIK6_DROME]	2.31023	1.52	1	1	1	1		790	89.8492	5.68115
Q7K0D8	CG2158 OS=Drosophila melanogaster GN=Nup50 PE=2 SV=1 - [Q7K0D8_DROME]	2.30719	3.19	1	1	1	1		564	59.3979	8.42627
P48554	Ras-related protein Rac2 OS=Drosophila melanogaster GN=Rac2 PE=1 SV=1 - [RAC2_DROME]	2.306	7.29	1	1	1	1	2.02305e+07	192	21.3452	8.33838
Q9VZ24	CG15201 OS=Drosophila melanogaster GN=CG15201 PE=2 SV=1 - [Q9VZ24_DROME]	2.29886	8.85	1	1	1	1	7.4007e+06	113	12.5494	7.82568
A1Z9G2	CG6197 OS=Drosophila melanogaster GN=fand PE=2 SV=1 - [A1Z9G2_DROME]	2.29809	1.47	2	1	1	1	2.94171e+06	883	103.261	5.64307
D2NUK5	IP16103p OS=Drosophila melanogaster GN=CG3760-RB PE=2 SV=1 - [D2NUK5_DROME]	2.29317	10.19	3	1	1	1		265	28.9334	5.22412
Q86NS5	RH56454p OS=Drosophila melanogaster GN=CG1937 PE=2 SV=1 - [Q86NS5_DROME]	2.29286	5.24	2	1	1	1		286	31.5755	8.47021
Q7K3M5	CG11107 OS=Drosophila melanogaster GN=CG11107 PE=2 SV=1 - [Q7K3M5_DROME]	2.29237	1.78	1	1	1	1		729	82.599	7.06396
F0JAJ7	LP07190p OS=Drosophila melanogaster GN=Ddc-RB PE=2 SV=1 - [F0JAJ7_DROME]	2.29205	4.84	2	2	2	2	2.69586e+07	475	53.5378	6.48096
Q9V968	MIP18 family protein CG30152 OS=Drosophila melanogaster GN=CG30152 PE=1 SV=1 - [U195B_DROME]	2.29125	9.63	1	1	1	2		218	23.7908	4.99561
Q9V7Y2	Sphingosine-1-phosphate lyase OS=Drosophila melanogaster GN=Sply PE=2 SV=1 - [SGPL_DROME]	2.29042	2.02	1	1	1	1	9.42945e+06	545	60.2667	8.45557
Q9VN88	CG1115 OS=Drosophila melanogaster GN=Vps37B PE=2 SV=1 - [Q9VN88_DROME]	2.28667	3.74	1	1	1	1	1.05822e+07	214	24.2472	5.17334
Q9W3R7	Autophagy protein 5 OS=Drosophila melanogaster GN=Atg5 PE=2 SV=2 - [ATG5_DROME]	2.28382	4.46	1	1	1	1	13428383	269	31.4478	6.13818
Q961R9	CG6126 OS=Drosophila melanogaster GN=CG6126 PE=2 SV=1 - [Q961R9_DROME]	2.28226	2.88	1	1	1	1	3.98416e+07	555	60.832	7.15186
Q9VNI9	CG2023 OS=Drosophila melanogaster GN=CG2023 PE=2 SV=1 - [Q9VNI9_DROME]	2.27245	4.85	1	1	1	1		227	25.6792	6.55127
O97121	Ecdysteroid-inducible polypeptide EIP40 OS=Drosophila melanogaster GN=Eip55E PE=3 SV=1 - [O97121_DROME]	2.26896	2.29	2	1	1	1	2.6313e+07	393	43.0193	7.32764
Q03334	40S ribosomal protein S13 OS=Drosophila melanogaster GN=RpS13 PE=1 SV=3 - [RS13_DROME]	2.26711	5.96	1	1	1	1	1.49119e+07	151	17.1676	10.5503
B9EQV5	MIP03205p OS=Drosophila melanogaster GN=up PE=2 SV=1 - [B9EQV5_DROME]	2.26628	4.29	9	2	2	4	1.88039e+07	373	44.7752	4.70361
Q95U11	GH14621p OS=Drosophila melanogaster GN=CG9507 PE=2 SV=1 - [Q95U11_DROME]	2.26252	1.97	4	1	1	2	36308218	558	64.7431	8.32373
P98149	Dorsal-related immunity factor Dif OS=Drosophila melanogaster GN=Dif PE=2 SV=2 - [DIF_DROME]	2.26245	1.65	2	1	1	2	5.01108e+06	667	73.8883	5.92236
Q1WWH0	IP16186p OS=Drosophila melanogaster GN=Nf1 PE=2 SV=1 - [Q1WWH0_DROME]	2.26153	1.2	7	1	1	1		749	85.7933	7.26904
O96421	Multiple inositol polyphosphate phosphatase 1 OS=Drosophila melanogaster GN=Mipp1 PE=2 SV=1 - [O96421_DROME]	2.26033	3.64	3	2	2	2	1.63154e+07	467	53.5677	6.7417
Q6NNW6	AT02106p (Fragment) OS=Drosophila melanogaster GN=CG5741 PE=2 SV=1 - [Q6NNW6_DROME]	2.25831	2.02	7	1	1	2	7.37998e+06	741	82.8765	7.28369
Q9VSS2	Signal recognition particle subunit SRP68 OS=Drosophila melanogaster GN=Srp68 PE=2 SV=1 - [SRP68_DROME]	2.25762	1.82	1	1	1	1		604	68.9657	8.47021
Q94519	Acyl carrier protein, mitochondrial OS=Drosophila melanogaster GN=mtacp1 PE=2 SV=1 - [ACPM_DROME]	2.25751	12.5	3	2	2	2	4.24552e+08	152	17.224	6.78564
Q9W0M0	CG13890 OS=Drosophila melanogaster GN=CG13890 PE=4 SV=1 - [Q9W0M0_DROME]	2.2539	5.34	2	1	1	1	1.0958e+07	262	29.1851	7.66455
Q9V3V9	Endonuclease G inhibitor, isoform A OS=Drosophila melanogaster GN=EndoGI PE=1 SV=1 - [Q9V3V9_DROME]	2.25272	4.18	1	1	1	1	2.26024e+07	359	40.5889	4.60205
M9PBJ2	Lethal (2) giant larvae, isoform K OS=Drosophila melanogaster GN=l(2)gl PE=4 SV=1 - [M9PBJ2_DROME]	2.25163	2.2	2	2	2	2	1.066e+07	1093	119.663	6.11279
Q9VRJ5	Charged multivesicular body protein 2b OS=Drosophila melanogaster GN=CHMP2B PE=2 SV=1 - [Q9VRJ5_DROME]	2.25144	8.02	1	1	1	1	7.26541e+06	212	23.8139	5.94775
F9W333	MIP31136p1 OS=Drosophila melanogaster GN=CG17341-RA PE=2 SV=1 - [F9W333_DROME]	2.25022	2.05	2	1	1	1	7.96598e+06	635	63.8728	6.27783
Q9VGM1	CG14709 OS=Drosophila melanogaster GN=Mrp4 PE=2 SV=2 - [Q9VGM1_DROME]	2.24866	0.99	1	1	1	1	86750090	1316	147.782	7.59131
P46222	60S ribosomal protein L11 OS=Drosophila melanogaster GN=RpL11 PE=1 SV=2 - [RL11_DROME]	2.23799	7.61	1	1	1	1	155377130	184	21.0992	10.0229
Q23709	GCR 1 protein OS=Drosophila melanogaster GN=GCR 1 PE=4 SV=1 - [Q23709_DROME]	2.2332	4.79	2	1	1	1	87007720	188	17.5933	5.26221
P20432	Glutathione S-transferase 1-1 OS=Drosophila melanogaster GN=GstD1 PE=1 SV=1 - [GSTT1_DROME]	2.23121	20.57	10	5	6	6	1.62551e+08	209	23.8511	7.2251
Q7K0W1	CG8531 OS=Drosophila melanogaster GN=CG8531 PE=2 SV=1 - [Q7K0W1_DROME]	2.23003	4.4	1	2	2	2	6243337	545	60.874	8.1626
Q8MRZ0	SD11991p OS=Drosophila melanogaster GN=Mon1 PE=2 SV=1 - [Q8MRZ0_DROME]	2.2264	2.65	2	1	1	1	3.30294e+06	528	59.9057	6.48096
Q7JW66	CG12129 OS=Drosophila melanogaster GN=CG12129 PE=2 SV=1 - [Q7JW66_DROME]	2.22568	1.99	1	1	1	1	39128148	352	40.2944	6.97607
Q9W2J4	CG4302 OS=Drosophila melanogaster GN=BEST:GH09393 PE=2 SV=2 - [Q9W2J4_DROME]	2.21563	5.08	1	2	2	2	4.46906e+07	532	60.0618	9.0415
Q7KVT8	Lethal (1) G0193, isoform B OS=Drosophila melanogaster GN=l(1)G0193 PE=4 SV=1 - [Q7KVT8_DROME]	2.21284	1.39	2	1	1	1	4.59212e+06	646	75.3375	7.7085
P08266	DNA-directed RNA polymerase II subunit RPB2 OS=Drosophila melanogaster GN=RpII140 PE=2 SV=2 - [RPB2_DROME]	2.20888	0.85	1	1	1	1		1176	133.957	7.04932
Q9VL16	CG5676-PA OS=Drosophila melanogaster GN=CG5676 PE=2 SV=1 - [Q9VL16_DROME]	2.19988	5.77	1	1	1	1	98105014	156	17.2981	9.20264
Q9VM33	Elongation factor G, mitochondrial OS=Drosophila melanogaster GN=ico PE=2 SV=2 - [EFGM_DROME]	2.19784	1.61	1	1	1	1	1.12293e+07	745	83.4566	6.72705
Q9I7I7	NAD-dependent protein deacetylase Sirt2 OS=Drosophila melanogaster GN=Sirt2 PE=3 SV=1 - [SIRT2_DROME]	2.19496	3.94	2	1	1	2	17071453	355	40.0872	6.62451
A8E792	TA01212p OS=Drosophila melanogaster GN=RpL17A PE=2 SV=1 - [A8E792_DROME]	2.19191	7.14	2	1	1	2	1.62666e+08	140	14.9091	10.8286
Q7PLL1	Eukaryotic initiation factor 4B, isoform E OS=Drosophila melanogaster GN=eIF-4B PE=4 SV=2 - [Q7PLL1_DROME]	2.19165	4.37	4	1	1	1	3.09451e+06	389	44.0971	6.30322
Q9W3J1	Gbeta5 OS=Drosophila melanogaster GN=Gbeta5 PE=2 SV=1 - [Q9W3J1_DROME]	2.19084	6.98	1	2	2	2	6.88903e+07	358	39.329	5.5415
Q9W2D9	Eukaryotic translation initiation factor 3 subunit K OS=Drosophila melanogaster GN=CG10306 PE=2 SV=1 - [EIF3K_DROME]	2.18974	4.95	1	1	1	1	2.91553e+07	222	25.6491	6.43018
Q9V3D2	Oxygen-dependent coproporphyrinogen-III oxidase OS=Drosophila melanogaster GN=Coprox PE=1 SV=1 - [HEM6_DROME]	2.18863	2.56	1	1	1	1	4.90122e+06	390	44.3913	8.71924
Q23997	Chitinase-like protein CG5210 OS=Drosophila melanogaster GN=CG5210 PE=1 SV=2 - [C5210_DROME]	2.18514	4.65	1	1	2	3	14567201	452	50.3231	7.89893
Q05913	General transcription factor IIF subunit 1 OS=Drosophila melanogaster GN=TfIIFalpha PE=1 SV=3 - [T2FA_DROME]	2.18252	2.25	1	1	1	1	3.41101e+06	577	64.4273	7.88428
A1Z783	CG8726, isoform A OS=Drosophila melanogaster GN=CG8726 PE=4 SV=1 - [A1Z783_DROME]	2.17702	6.57	2	2	2	2	8.24242e+06	563	61.9847	8.55811
Q95U01	CG31367 OS=Drosophila melanogaster GN=CG15187 PE=2 SV=1 - [Q95U01_DROME]	2.17684	3.27	2	1	1	1		397	49.0171	9.11475
Q8IGS9	RE35747p OS=Drosophila melanogaster PE=2 SV=1 - [Q8IGS9_DROME]	2.17592	6.49	2	1	1	1	1.02826e+07	154	17.0425	10.1841
Q8I941	CG32485 OS=Drosophila melanogaster GN=CG32485 PE=2 SV=1 - [Q8I941_DROME]	2.17571	4.95	1	1	1	1	2.05656e+07	222	25.9713	5.74463
P16554	Protein numb OS=Drosophila melanogaster GN=numb PE=1 SV=2 - [NUMB_DROME]	2.17503	7.91	1	2	2	2	2.39112e+07	556	60.5765	9.5542
Q9VDU1	CG11407 OS=Drosophila melanogaster GN=CG11407 PE=2 SV=1 - [Q9VDU1_DROME]	2.17343	2.04	1	1	1	1	28777727	538	60.5704	6.3667
Q8MRG6	Precursor RNA processing 3, isoform B OS=Drosophila melanogaster GN=Prp3 PE=2 SV=1 - [Q8MRG6_DROME]	2.16855	2.27	2	1	1	1	7.17426e+06	528	60.1017	9.72998
Q7JWM4	CG13217 OS=Drosophila melanogaster GN=CG13217 PE=2 SV=1 - [Q7JWM4_DROME]	2.16599	9.73	1	1	1	1	2.79842e+07	113	11.2809	5.85889
M9PGE0	Protein tweety homolog OS=Drosophila melanogaster GN=CG3638 PE=3 SV=1 - [M9PGE0_DROME]	2.16403	2.39	3	1	1	1	6.28052e+06	586	63.9174	8.1626
J7K9E8	Sin3A (Fragment) OS=Drosophila melanogaster PE=4 SV=1 - [J7K9E8_DROME]	2.16207	8.92	2	1	1	1		157	16.9044	5.10986
Q8IPB7	Alpha-mannosidase OS=Drosophila melanogaster GN=LM408 PE=3 SV=1 - [Q8IPB7_DROME]	2.16164	0.83	2	1	1	2		1080	122.659	5.73193
Q500Y6	SD07352p OS=Drosophila melanogaster PE=2 SV=1 - [Q500Y6_DROME]	2.16049	1.29	2	1	1	1	48039540	1004	112.853	9.56885
O96643	Pyrroline-5-carboxylate reductase OS=Drosophila melanogaster GN=P5cr PE=2 SV=1 - [O96643_DROME]	2.15684	3.21	3	1	1	1	48263916	280	29.6693	7.7085
E8NH77	SD15168p OS=Drosophila melanogaster GN=sw PE=2 SV=1 - [E8NH77_DROME]	2.15045	2.68	20	2	2	2	2.93802e+07	634	70.2057	5.37646
X2JC94	Phosphoglycerate mutase 5, isoform B OS=Drosophila melanogaster GN=Pgam5 PE=4 SV=1 - [X2JC94_DROME]	2.14744	3.47	2	1	1	1	31260915	288	33.017	8.85107
Q9VLU0	Barrier-to-autointegration factor OS=Drosophila melanogaster GN=baf PE=3 SV=1 - [BAF_DROME]	2.14432	11.11	1	1	1	1	77186292	90	10.1098	5.16064
Q9VHD2	Probable maleylacetoacetate isomerase 2 OS=Drosophila melanogaster GN=GstZ2 PE=1 SV=1 - [MAAI2_DROME]	2.14329	3.96	1	1	1	1		227	25.9583	7.43018
Q9VLQ9	LD22082p OS=Drosophila melanogaster GN=Snx6 PE=2 SV=2 - [Q9VLQ9_DROME]	2.14105	1.78	2	1	1	1		449	50.0974	6.72705
Q9NCC3	Sorting nexin OS=Drosophila melanogaster GN=SH3PX1 PE=2 SV=1 - [Q9NCC3_DROME]	2.1393	3.01	1	2	2	2	80045902	565	63.1274	6.771
A1ZAI5	Putative fatty acyl-CoA reductase CG5065 OS=Drosophila melanogaster GN=CG5065 PE=3 SV=1 - [FACR1_DROME]	2.13926	4	1	2	2	3		625	69.6382	9.33447
Q9VN25	Eukaryotic translation initiation factor 3 subunit A OS=Drosophila melanogaster GN=eIF3-S10 PE=1 SV=1 - [EIF3A_DROME]	2.13857	2.02	1	2	2	3	5.75073e+07	1140	133.798	9.01221
X2J847	Bunched, isoform P OS=Drosophila melanogaster GN=bun PE=4 SV=1 - [X2J847_DROME]	2.13773	4.66	2	2	2	3	9.45954e+06	1137	118.405	6.52197
F0JAJ9	AT02519p OS=Drosophila melanogaster GN=DnaJ-H-RB PE=2 SV=1 - [F0JAJ9_DROME]	2.13711	3.73	4	1	1	1		268	30.0355	7.15186
A0ANV4	CG12276 protein OS=Drosophila melanogaster GN=CG12276 PE=4 SV=1 - [A0ANV4_DROME]	2.13669	2.97	7	1	1	1		337	37.7098	5.43994
Q6NNB4	CG3563, isoform C OS=Drosophila melanogaster GN=jvl PE=2 SV=1 - [Q6NNB4_DROME]	2.13667	2.51	4	1	1	1	50713085	958	102.384	9.64209
Q9V3N6	GH02822p OS=Drosophila melanogaster GN=TM9SF4 PE=2 SV=1 - [Q9V3N6_DROME]	2.13578	1.43	1	1	1	1		630	72.4893	8.73389
Q9VQK7	CG3605, isoform A OS=Drosophila melanogaster GN=CG3605 PE=2 SV=2 - [Q9VQK7_DROME]	2.13273	4.27	1	2	2	2	8230046	749	84.7293	5.33838
Q95S19	HL01241p OS=Drosophila melanogaster GN=CG8036 PE=2 SV=1 - [Q95S19_DROME]	2.13186	8.14	3	1	1	1	3.79811e+07	221	23.734	5.40186
Q95TL1	LD42783p OS=Drosophila melanogaster GN=Smg5 PE=2 SV=1 - [Q95TL1_DROME]	2.12418	6.26	3	1	1	2	5.13527e+06	463	53.853	9.59814
A1Z6N4	MIP05841p OS=Drosophila melanogaster GN=Tdc2 PE=2 SV=1 - [A1Z6N4_DROME]	2.12384	2.2	1	1	1	1	35920261	637	71.9805	7.10791
Q9VA29	CG12071, isoform A OS=Drosophila melanogaster GN=CG12071 PE=2 SV=2 - [Q9VA29_DROME]	2.12371	5.99	3	1	1	1		217	23.9317	9.0415
Q5U1C9	RH39848p OS=Drosophila melanogaster PE=2 SV=1 - [Q5U1C9_DROME]	2.12117	3.93	3	1	1	1	28654899	280	31.327	4.85596
Q9VE52	Cleavage stimulation factor 64 kilodalton subunit OS=Drosophila melanogaster GN=CstF-64 PE=2 SV=2 - [Q9VE52_DROME]	2.11995	5.73	2	2	2	2	1.33782e+07	419	46.155	5.78271
X2JD70	Troponin C at 25D, isoform B OS=Drosophila melanogaster GN=TpnC25D PE=4 SV=1 - [X2JD70_DROME]	2.11631	8.39	2	1	1	1	2.13831e+07	143	16.0376	4.2085
Q7JR71	Superoxide dismutase [Cu-Zn] OS=Drosophila melanogaster GN=Sod3 PE=2 SV=1 - [Q7JR71_DROME]	2.11593	3.87	5	1	1	1	1.05529e+08	181	19.2086	6.50732
Q8SYA5	RH08687p OS=Drosophila melanogaster GN=retinin PE=2 SV=1 - [Q8SYA5_DROME]	2.11424	5.79	3	1	1	1	1.34455e+07	190	19.9047	6.06201
M9PCM8	Muscle-specific protein 300 kDa, isoform K OS=Drosophila melanogaster GN=Msp300 PE=4 SV=1 - [M9PCM8_DROME]	2.11375	0.22	8	1	2	2	4.24955e+06	11917	1357.54	5.19873
B7FNR3	RH27614p OS=Drosophila melanogaster GN=chp-RA PE=2 SV=1 - [B7FNR3_DROME]	2.10849	1.13	5	1	1	1	9465926	1241	143.355	6.81494
O77434	EG:34F3.8 protein OS=Drosophila melanogaster GN=Sec22 PE=2 SV=2 - [O77434_DROME]	2.10778	6.64	2	1	1	1	2.84389e+07	211	24.6297	9.29053
Q8SWS1	RE48040p OS=Drosophila melanogaster GN=Nep3 PE=2 SV=1 - [Q8SWS1_DROME]	2.10357	1.02	2	1	1	1		786	89.7296	7.02002
O77047	Fas-associated factor OS=Drosophila melanogaster GN=Faf PE=2 SV=1 - [O77047_DROME]	2.10101	2.8	2	1	1	1		464	52.9418	5.37646
Q9VYF0	CG1764, isoform B OS=Drosophila melanogaster GN=CG1764 PE=2 SV=1 - [Q9VYF0_DROME]	2.09697	3.73	1	1	1	1	1.35121e+07	268	29.9474	5.52881
Q8SX04	FI20812p1 OS=Drosophila melanogaster GN=CG9812-RB PE=2 SV=1 - [Q8SX04_DROME]	2.09629	4.55	2	1	1	1	8.35062e+06	198	20.0334	9.74463
Q7KUT5	CG15881, isoform C OS=Drosophila melanogaster GN=CG15881 PE=2 SV=1 - [Q7KUT5_DROME]	2.09544	11.76	3	1	1	1	3.23262e+06	119	13.919	7.86963
Q9VSS1	Pixie, isoform A OS=Drosophila melanogaster GN=pix PE=2 SV=1 - [Q9VSS1_DROME]	2.09501	1.8	1	1	1	1		611	69.254	8.1333
A0AQ12	CG6094 protein OS=Drosophila melanogaster GN=CG6094 PE=4 SV=1 - [A0AQ12_DROME]	2.09423	8.37	5	1	1	1	2.96462e+06	203	22.8092	10.3892
Q8T996	SD10607p OS=Drosophila melanogaster GN=vimar PE=2 SV=1 - [Q8T996_DROME]	2.09396	3.94	5	2	2	2	7.27635e+06	533	58.9841	5.021
B1NLF3	Second mitotic wave missing OS=Drosophila melanogaster GN=swm PE=4 SV=1 - [B1NLF3_DROME]	2.09347	1.79	4	2	2	2	3.47853e+06	1062	115.63	9.26123
E3CTQ8	MIP26658p (Fragment) OS=Drosophila melanogaster GN=CG10543-RC PE=2 SV=1 - [E3CTQ8_DROME]	2.09182	2.49	5	1	1	2		762	85.5118	8.1626
F6J3W1	CG15897 (Fragment) OS=Drosophila melanogaster GN=CG15897 PE=4 SV=1 - [F6J3W1_DROME]	2.09123	4.24	5	1	1	1		236	26.8386	5.24951
Q9Y0S9	Abelson interacting protein, isoform A OS=Drosophila melanogaster GN=Abi PE=2 SV=1 - [Q9Y0S9_DROME]	2.08853	4.65	1	1	1	2	3.8131e+06	473	51.8927	6.93213
Q95U69	GH02863p OS=Drosophila melanogaster GN=CG3270 PE=2 SV=1 - [Q95U69_DROME]	2.08811	6.27	3	2	2	2	3.64444e+07	399	43.3968	5.8335
Q24524	Protein singed OS=Drosophila melanogaster GN=sn PE=3 SV=1 - [SING_DROME]	2.08632	2.34	2	1	1	1	32081617	512	57.2436	7.00537
A1Z8D0	CG6751 OS=Drosophila melanogaster GN=nclb PE=4 SV=1 - [A1Z8D0_DROME]	2.0765	2.83	3	1	1	2		459	51.3591	4.38623
Q6II22	HDC19987 (Fragment) OS=Drosophila melanogaster GN=HDC19987 PE=4 SV=1 - [Q6II22_DROME]	2.07633	4.23	4	1	1	1	1.53326e+07	260	28.9806	9.0708
Q0KHU5	1-acylglycerophosphocholine O-acyltransferase 1 OS=Drosophila melanogaster GN=CG32699 PE=2 SV=1 - [PCAT1_DROME]	2.0763	1.5	1	1	1	1	137375910	533	60	7.45947
A1A6V1	IP17114p (Fragment) OS=Drosophila melanogaster GN=CG31619 PE=2 SV=1 - [A1A6V1_DROME]	2.07355	2.07	8	1	1	1	1.93022e+07	580	64.5476	8.55811
Q0KI28	Biogenesis of lysosome-related organelles complex 1 subunit 5 OS=Drosophila melanogaster GN=muted PE=1 SV=1 - [BL1S5_DROME]	2.07175	6.25	1	1	1	1	145951771	160	18.3155	5.46533
Q7K2X8	Nup44A, isoform A OS=Drosophila melanogaster GN=Nup44A PE=2 SV=1 - [Q7K2X8_DROME]	2.07024	2.54	1	1	1	1		354	39.4896	6.7124
Q9V3C7	CG10574-PA OS=Drosophila melanogaster GN=I-2 PE=2 SV=1 - [Q9V3C7_DROME]	2.06815	12.68	2	1	1	2	1.60298e+07	205	22.9548	4.95752
Q9VDS5	Rho GTPase-activating protein 92B OS=Drosophila melanogaster GN=RhoGAP92B PE=1 SV=1 - [RG92B_DROME]	2.06627	1.35	1	1	1	1	1.59716e+06	740	83.0338	8.45557
P41043	Glutathione S-transferase S1 OS=Drosophila melanogaster GN=GstS1 PE=1 SV=2 - [GST1_DROME]	2.06555	5.22	1	1	1	1	1.18562e+07	249	27.596	4.65283
Q9V9J3	Tyrosine-protein kinase Src42A OS=Drosophila melanogaster GN=Src42A PE=2 SV=1 - [SRC42_DROME]	2.0651	2.32	1	1	1	1	26889865	517	59.0321	6.68311
M9PHD2	CG1311, isoform B OS=Drosophila melanogaster GN=CG1311 PE=4 SV=1 - [M9PHD2_DROME]	2.06437	2.33	2	1	1	1		686	76.2514	7.66455
Q9W1G0	Probable transaldolase OS=Drosophila melanogaster GN=Tal PE=2 SV=2 - [TALDO_DROME]	2.06397	2.11	1	1	1	1	2.36551e+07	331	36.7105	7.7085
Q9VIH3	Microsomal triacylglycerol transfer protein OS=Drosophila melanogaster GN=Mtp PE=4 SV=2 - [Q9VIH3_DROME]	2.06152	1.58	1	1	1	1	5.81537e+06	886	98.7153	6.06201
Q9VE99	CG14312 OS=Drosophila melanogaster GN=CG14312 PE=2 SV=1 - [Q9VE99_DROME]	2.05972	16.67	1	1	1	1	2.48059e+07	108	11.9961	7.51807
P33085	Innexin shaking-B OS=Drosophila melanogaster GN=shakB PE=1 SV=3 - [SHAKB_DROME]	2.05775	3.23	3	1	1	1	1.05968e+07	372	44.3261	8.71924
O76867	EG:100G10.7 protein OS=Drosophila melanogaster GN=EG:100G10.7 PE=3 SV=1 - [O76867_DROME]	2.05219	1.34	2	1	1	1	18840426	819	90.0117	8.45557
X2JCB6	CG2277, isoform C OS=Drosophila melanogaster GN=CG2277 PE=4 SV=1 - [X2JCB6_DROME]	2.04754	6.21	2	2	2	2	2.94689e+07	435	49.7291	5.94775
Q9V475	Cullin 3, isoform C OS=Drosophila melanogaster GN=Cul3 PE=2 SV=1 - [Q9V475_DROME]	2.04019	0.91	3	1	1	1	1.43158e+07	773	89.4971	8.73389
Q8SX89	Kugelkern, isoform A OS=Drosophila melanogaster GN=kuk PE=2 SV=1 - [Q8SX89_DROME]	2.03837	3.68	2	1	1	1		570	60.1239	5.47803
Q9VT75	CG11989-PA, isoform A OS=Drosophila melanogaster GN=vnc PE=2 SV=1 - [Q9VT75_DROME]	2.03646	6.12	1	1	1	1	1.17733e+07	196	22.3097	6.94678
A1Z6I8	Maleless OS=Drosophila melanogaster GN=mle PE=4 SV=1 - [A1Z6I8_DROME]	2.03447	7.96	21	1	1	1		226	25.0403	7.26904
Q7JZB1	CG12338 OS=Drosophila melanogaster GN=CG12338 PE=2 SV=1 - [Q7JZB1_DROME]	2.02942	3.58	3	1	1	1	8.52747e+06	335	37.7972	8.48486
P08182	Casein kinase II subunit beta OS=Drosophila melanogaster GN=CkIIbeta PE=2 SV=2 - [CSK2B_DROME]	2.0278	7.66	1	1	1	1	50387986	235	27.07	5.32568
Q9NBK5	Serine/threonine-protein kinase tricorner OS=Drosophila melanogaster GN=trc PE=1 SV=1 - [TRC_DROME]	2.02658	1.3	14	1	1	1	7.62709e+07	463	53.2989	6.43018
Q9VNF5	3-oxoacyl-[acyl-carrier-protein] synthase OS=Drosophila melanogaster GN=CG12170 PE=3 SV=1 - [Q9VNF5_DROME]	2.02528	2.28	2	1	1	1	10651069	438	46.3496	7.88428
E6PBW2	LD14164p OS=Drosophila melanogaster GN=CG12567-RC PE=2 SV=1 - [E6PBW2_DROME]	2.02138	6.19	5	1	1	1	27354833	226	25.2848	5.61768
Q9W4W5	CG2680 OS=Drosophila melanogaster GN=EG:100G10.4 PE=2 SV=2 - [Q9W4W5_DROME]	2.02084	2.3	2	1	1	1	9.25677e+06	305	34.4206	5.43994
Q9VGR2	NADH dehydrogenase [ubiquinone] complex I, assembly factor 7 homolog OS=Drosophila melanogaster GN=CG17726 PE=1 SV=1 - [NDUF7_DROME]	2.01939	4.12	1	1	1	2	1.54862e+08	437	49.037	6.93213
Q9VHN8	CG8032 OS=Drosophila melanogaster GN=CG8032 PE=2 SV=1 - [Q9VHN8_DROME]	2.01827	2.92	1	1	1	1		583	64.407	5.0083
Q8SZK9	C-type lectin 27kD, isoform B OS=Drosophila melanogaster GN=Clect27 PE=2 SV=1 - [Q8SZK9_DROME]	2.01604	4.33	1	1	1	1		231	26.3301	8.1626
Q9VEF9	CG7397 OS=Drosophila melanogaster GN=CG14318 PE=4 SV=1 - [Q9VEF9_DROME]	2.00995	2.36	1	2	2	2	9.81708e+06	1101	120.706	6.78564
Q86BA1	Protein-methionine sulfoxide oxidase Mical OS=Drosophila melanogaster GN=Mical PE=1 SV=1 - [MICAL_DROME]	2.00541	0.49	2	1	2	2	8.23854e+06	4723	524.725	7.09326
Q9VZQ3	CG12008-PA, isoform A OS=Drosophila melanogaster GN=kst PE=4 SV=1 - [Q9VZQ3_DROME]	2.00276	0.37	7	1	2	2	5.77254e+07	4097	471.351	6.31592
M9PCH6	Omega, isoform H OS=Drosophila melanogaster GN=ome PE=4 SV=1 - [M9PCH6_DROME]	1.99909	1.28	4	1	1	1	1.52828e+07	784	88.2956	5.88428
A8E748	LD22144p (Fragment) OS=Drosophila melanogaster GN=CG3680 PE=2 SV=1 - [A8E748_DROME]	1.99311	3.51	6	1	1	1	4213563	485	51.3516	5.66846
C0PUZ0	Galectin OS=Drosophila melanogaster GN=galectin PE=2 SV=1 - [C0PUZ0_DROME]	1.99192	5.88	6	1	1	1	20262926	272	31.1177	7.79639
Q0E940	Eukaryotic translation initiation factor 3 subunit B OS=Drosophila melanogaster GN=eIF3-S9 PE=1 SV=1 - [EIF3B_DROME]	1.98993	1.59	1	1	1	1	1.18934e+07	690	80.3908	6.27783
Q7JYZ9	Glutathione S transferase E2 OS=Drosophila melanogaster GN=GstE2 PE=2 SV=1 - [Q7JYZ9_DROME]	1.98569	4.07	1	1	1	1	46954214	221	25.2121	5.65576
Q9VZ58	Purple acid phosphatase OS=Drosophila melanogaster GN=CG1637 PE=2 SV=1 - [Q9VZ58_DROME]	1.98563	2.44	1	1	1	1	9.45308e+06	450	51.8452	5.66846
B3DMQ0	GH27715p OS=Drosophila melanogaster GN=CG8532-RB PE=2 SV=1 - [B3DMQ0_DROME]	1.98278	4.69	10	1	1	1		426	46.8857	5.97314
B5A5T4	Protein quiver OS=Drosophila melanogaster GN=qvr PE=1 SV=2 - [QVR_DROME]	1.98037	4.43	1	1	1	1	2.52845e+07	158	18.1115	7.2251
Q9VTE0	Biogenesis of lysosome-related organelles complex 1 subunit 2 OS=Drosophila melanogaster GN=blos2 PE=1 SV=2 - [BL1S2_DROME]	1.97964	10.06	1	1	1	1		159	17.5528	5.35107
P41093	60S ribosomal protein L18a OS=Drosophila melanogaster GN=RpL18A PE=1 SV=1 - [RL18A_DROME]	1.97933	5.65	1	1	1	1	2.53296e+07	177	21.0164	10.6235
Q86BH6	CG6416-PI, isoform I OS=Drosophila melanogaster GN=Zasp66 PE=4 SV=1 - [Q86BH6_DROME]	1.97932	16.74	12	2	2	3	1.17186e+07	215	24.4872	8.92432
Q9V419	Probable cytochrome P450 28a5 OS=Drosophila melanogaster GN=Cyp28a5 PE=2 SV=1 - [C28A5_DROME]	1.97687	1.78	1	1	1	1	3.28175e+07	505	57.6679	8.22119
Q9NK57	Putative GTP cyclohydrolase 1 type 2 OS=Drosophila melanogaster GN=anon-35F/36A PE=2 SV=3 - [GTPC1_DROME]	1.97606	3.42	1	1	1	1	1.83179e+07	292	32.3429	6.90283
Q7KVD1	Trio, isoform A OS=Drosophila melanogaster GN=trio PE=4 SV=1 - [Q7KVD1_DROME]	1.9757	0.62	3	1	1	1	1.1233e+07	2263	256.815	6.58057
Q24276	Hsp90 co-chaperone Cdc37 OS=Drosophila melanogaster GN=Cdc37 PE=1 SV=1 - [CDC37_DROME]	1.97404	2.83	2	1	1	1	2.26993e+07	389	45.1213	5.05908
C0MKK6	CG6094-PA OS=Drosophila melanogaster GN=CG6094 PE=4 SV=1 - [C0MKK6_DROME]	1.97184	8.37	1	1	1	1		203	22.8092	10.3306
Q9W3C3	CG2004, isoform A OS=Drosophila melanogaster GN=CG2004 PE=2 SV=1 - [Q9W3C3_DROME]	1.96564	1.88	1	1	1	1		425	48.2563	5.21143
Q9VC18	CG11089 OS=Drosophila melanogaster GN=CG11089 PE=2 SV=1 - [Q9VC18_DROME]	1.96506	2.03	1	1	1	1		590	63.2837	7.86963
C3KKC3	MIP06744p OS=Drosophila melanogaster GN=raptor-RA PE=2 SV=1 - [C3KKC3_DROME]	1.96302	0.8	2	1	1	1	3.69544e+06	1621	177.042	8.27979
Q9VHE4	CG8132 OS=Drosophila melanogaster GN=CG8132 PE=2 SV=1 - [Q9VHE4_DROME]	1.96224	15.55	1	3	3	3	2.84702e+07	283	31.8502	7.15186
Q8IQ31	CG1695 OS=Drosophila melanogaster GN=CG1695 PE=4 SV=2 - [Q8IQ31_DROME]	1.95983	1.01	1	1	1	1		1192	132.599	4.98291
O18336	MIP20481p OS=Drosophila melanogaster GN=Rab14 PE=2 SV=1 - [O18336_DROME]	1.95638	10.23	17	1	2	2	2.05811e+08	215	24.2409	6.21436
Q8MLU2	CG11474, isoform B OS=Drosophila melanogaster GN=CG11474 PE=4 SV=1 - [Q8MLU2_DROME]	1.95359	2.53	3	1	1	1	4.07059e+07	435	49.2949	5.33838
Q9VW59	LD16419p OS=Drosophila melanogaster GN=RhoGDI PE=2 SV=1 - [Q9VW59_DROME]	1.94891	4.48	1	1	1	1	6.44249e+07	201	23.2038	5.64307
Q9VHV5	ADP-ribosylation factor-like protein 8 OS=Drosophila melanogaster GN=Gie PE=1 SV=1 - [ARL8_DROME]	1.94823	4.84	1	1	1	1	2.45566e+07	186	21.24	7.21045
Q8MR62	Viral IAP-associated factor homolog OS=Drosophila melanogaster GN=viaf PE=1 SV=1 - [VIAF1_DROME]	1.9463	5.42	1	1	1	1	4.66086e+06	240	27.4228	4.85596
Q9V576	Putative phosphatidate phosphatase OS=Drosophila melanogaster GN=wun PE=1 SV=2 - [WUN_DROME]	1.94432	7.12	2	2	2	2	3.95606e+07	379	42.7615	8.32373
Q9VZC9	GH06387p OS=Drosophila melanogaster GN=Syx17 PE=2 SV=1 - [Q9VZC9_DROME]	1.94363	2.66	2	1	1	1		301	33.7731	5.16064
O44386	Integrin alpha-PS3 OS=Drosophila melanogaster GN=scb PE=1 SV=2 - [ITA3_DROME]	1.9436	0.9	1	1	1	1	3.88091e+06	1115	124.467	5.99854
Q9VFL5	Methionine--tRNA ligase, mitochondrial OS=Drosophila melanogaster GN=Aats-met PE=2 SV=2 - [SYMM_DROME]	1.94329	1.55	1	1	1	1	1.29716e+07	582	65.9574	8.00146
Q9VTW1	CG4300, isoform B OS=Drosophila melanogaster GN=CG4300 PE=2 SV=1 - [Q9VTW1_DROME]	1.94321	2.46	2	1	1	1	1.20187e+07	366	42.0015	5.08447
Q8MSY3	LD06146p OS=Drosophila melanogaster GN=mor PE=2 SV=1 - [Q8MSY3_DROME]	1.93913	2.4	3	2	2	2	1.76431e+07	1002	107.458	5.45264
Q9W3N9	CG10932, isoform A OS=Drosophila melanogaster GN=CG10932 PE=2 SV=1 - [Q9W3N9_DROME]	1.93778	5.61	1	2	2	2	2.4243e+07	410	43.4426	8.67529
D3DMK5	MIP15613p OS=Drosophila melanogaster GN=Pkc53E-RC PE=2 SV=1 - [D3DMK5_DROME]	1.93493	3.24	3	2	2	2	3.48923e+07	525	60.3946	6.354
M9PEL7	Ecdysone-inducible gene L2, isoform D OS=Drosophila melanogaster GN=ImpL2 PE=4 SV=1 - [M9PEL7_DROME]	1.9336	7.98	3	1	1	1	27662079	263	29.4169	6.12549
Q9VCA9	Signal peptidase complex subunit 3 OS=Drosophila melanogaster GN=Spase22-23 PE=2 SV=1 - [SPCS3_DROME]	1.93346	5.03	1	1	1	1	1.11143e+07	179	20.2914	7.97217
Q5BIG2	CG6024, isoform C OS=Drosophila melanogaster GN=CG6024 PE=2 SV=1 - [Q5BIG2_DROME]	1.93346	1.85	1	1	1	1	1.03065e+07	379	41.8529	7.91357
Q9VT60	Calcium-independent phospholipase A2 VIA, isoform A OS=Drosophila melanogaster GN=iPLA2-VIA PE=2 SV=3 - [Q9VT60_DROME]	1.93335	1.14	3	1	1	1	1.01884e+07	877	96.8013	6.99072
Q9VLP5	CG7806 OS=Drosophila melanogaster GN=CG7806 PE=2 SV=1 - [Q9VLP5_DROME]	1.93156	0.47	1	1	1	1		1487	165.467	7.04932
Q9VXP3	GH05406p OS=Drosophila melanogaster GN=mRpS30 PE=2 SV=1 - [Q9VXP3_DROME]	1.92989	2.15	1	1	1	1		557	65.0669	8.47021
Q9VUZ8	CG13072-PA OS=Drosophila melanogaster GN=PDCD-5 PE=2 SV=1 - [Q9VUZ8_DROME]	1.92952	12.03	1	1	1	1		133	15.0812	5.36377
L0MPZ1	Bent, isoform H OS=Drosophila melanogaster GN=bt PE=4 SV=1 - [L0MPZ1_DROME]	1.92433	0.38	7	2	2	2		8408	940.547	6.22705
Q8T9A3	SD10403p OS=Drosophila melanogaster GN=CG17807 PE=2 SV=1 - [Q8T9A3_DROME]	1.92402	1.14	2	1	1	1	459765784	615	69.2232	7.51807
E1JGM9	Par-1, isoform S OS=Drosophila melanogaster GN=par-1 PE=4 SV=1 - [E1JGM9_DROME]	1.923	7.01	7	1	3	4	2.18359e+07	827	88.4957	9.83252
Q9VI04	Beta-alanine synthase OS=Drosophila melanogaster GN=pyd3 PE=1 SV=2 - [Q9VI04_DROME]	1.92248	4.4	2	1	1	1	4.5256e+06	386	43.7719	6.85889
E1JGL6	CG42510 OS=Drosophila melanogaster GN=CG42510 PE=4 SV=1 - [E1JGL6_DROME]	1.91861	11.58	1	1	1	1		95	11.1362	5.24951
B3DNL9	LP04654p (Fragment) OS=Drosophila melanogaster GN=CG34364-RC PE=2 SV=1 - [B3DNL9_DROME]	1.91838	0.63	2	1	1	1	33143484	1439	161.846	5.84619
Q8MKK6	CG18004, isoform C OS=Drosophila melanogaster GN=CG18004 PE=2 SV=1 - [Q8MKK6_DROME]	1.91725	6.57	4	1	1	1	5.81344e+06	198	21.4691	9.29053
Q9NH01	DID OS=Drosophila melanogaster GN=poly PE=2 SV=1 - [Q9NH01_DROME]	1.9142	6.37	3	1	1	1	5.48633e+06	251	27.8815	6.55127
Q9VMC3	CG31637, isoform A OS=Drosophila melanogaster GN=CG9551 PE=2 SV=2 - [Q9VMC3_DROME]	1.91141	3.29	1	1	1	1	2.0445e+06	486	55.5046	6.55127
Q9VZD5	Probable 28S ribosomal protein S6, mitochondrial OS=Drosophila melanogaster GN=mRpS6 PE=2 SV=1 - [RT06_DROME]	1.90566	7.48	1	1	1	1		147	17.0041	9.1001
Q95SY7	LD39266p OS=Drosophila melanogaster GN=Sar1 PE=2 SV=1 - [Q95SY7_DROME]	1.90502	5.16	3	1	1	1	2.69577e+07	155	17.4769	5.92236
Q7K3Z6	Epac, isoform D OS=Drosophila melanogaster GN=Epac PE=2 SV=1 - [Q7K3Z6_DROME]	1.90008	1.16	2	1	1	1	1.15977e+07	861	97.364	6.93213
E1NZE1	RT10135p (Fragment) OS=Drosophila melanogaster GN=CG17667-RB PE=2 SV=1 - [E1NZE1_DROME]	1.89877	2.66	3	1	1	1	2.24984e+07	376	41.5348	4.88135
M9PFP9	Deformed epidermal autoregulatory factor-1, isoform E OS=Drosophila melanogaster GN=Deaf1 PE=4 SV=1 - [M9PFP9_DROME]	1.89562	2.24	4	1	1	1	2.89834e+06	536	56.9899	6.52197
Q4QPU3	CG15908, isoform A OS=Drosophila melanogaster GN=CG15908 PE=2 SV=1 - [Q4QPU3_DROME]	1.8939	8.33	1	1	1	1		156	18.3078	7.26904
C8VUZ9	RE64068p OS=Drosophila melanogaster GN=Ssdp-RB PE=2 SV=1 - [C8VUZ9_DROME]	1.88685	2.47	3	1	1	2	7.45074e+06	445	45.0616	5.98584
Q9VMB4	CG11319, isoform A OS=Drosophila melanogaster GN=CG11319 PE=2 SV=3 - [Q9VMB4_DROME]	1.88655	0.96	2	1	1	1	13983433	935	104.657	6.37939
Q24205	A-band associated protein (Fragment) OS=Drosophila melanogaster GN=Strn-Mlck PE=2 SV=1 - [Q24205_DROME]	1.88637	2.39	5	1	1	1	5.96915e+06	711	80.0422	5.59229
Q4QQ49	CG15082 OS=Drosophila melanogaster GN=CG15082 PE=2 SV=1 - [Q4QQ49_DROME]	1.88386	4.39	1	1	1	1	3.1946e+07	296	33.849	8.71924
Q7KIF8	Ran binding protein 7 OS=Drosophila melanogaster GN=msk PE=2 SV=1 - [Q7KIF8_DROME]	1.88196	1.05	3	1	1	1		1049	119.181	4.84326
Q9VNE2	Protein krasavietz OS=Drosophila melanogaster GN=kra PE=1 SV=1 - [PKRA_DROME]	1.8752	2.37	1	1	1	1		422	49.1934	5.74463
Q7JVK1	HL07956p OS=Drosophila melanogaster GN=mRpL18 PE=2 SV=1 - [Q7JVK1_DROME]	1.87509	8.06	2	1	1	1	6465895	186	21.1629	9.29053
Q9V9M7	RE62581p OS=Drosophila melanogaster GN=RpL21 PE=1 SV=1 - [Q9V9M7_DROME]	1.87383	5.03	1	1	1	1	2.14068e+07	159	18.4642	10.5503
A1Z8N1	Facilitated trehalose transporter Tret1-1 OS=Drosophila melanogaster GN=Tret1-1 PE=1 SV=1 - [TRE11_DROME]	1.87341	1.05	1	1	1	1	11862157	857	95.1284	8.30908
Q9VBQ5	CG5112 OS=Drosophila melanogaster GN=CG5112 PE=2 SV=1 - [Q9VBQ5_DROME]	1.87319	2.87	1	1	1	1	8.63448e+06	523	58.4479	8.33838
Q7K566	Bmcp, isoform A OS=Drosophila melanogaster GN=Bmcp PE=2 SV=1 - [Q7K566_DROME]	1.87314	2.64	1	1	1	1	3.33898e+06	303	33.4714	9.5249
Q8MS23	RE37995p OS=Drosophila melanogaster GN=CG12413 PE=2 SV=1 - [Q8MS23_DROME]	1.87291	2.01	2	1	1	1	6333331	696	76.7987	7.28369
Q8INE9	CG42542, isoform G OS=Drosophila melanogaster GN=CG4196-RB PE=2 SV=2 - [Q8INE9_DROME]	1.8723	4.47	4	1	1	1	3.38708e+06	313	33.3939	8.19189
D0Z761	MIP14060p (Fragment) OS=Drosophila melanogaster GN=CG6954-RA PE=2 SV=1 - [D0Z761_DROME]	1.87161	0.87	3	1	1	1		1486	163.389	8.57275
Q8T0M6	GH21184p OS=Drosophila melanogaster GN=CG4447 PE=2 SV=1 - [Q8T0M6_DROME]	1.87119	3.54	2	1	1	1		254	28.4083	9.72998
A1Z9G7	CG13337 OS=Drosophila melanogaster GN=CG13337 PE=4 SV=1 - [A1Z9G7_DROME]	1.87079	0.88	1	1	1	1	90753248	680	79.7059	9.02686
Q95U55	GH06241p OS=Drosophila melanogaster GN=Jheh1 PE=2 SV=1 - [Q95U55_DROME]	1.86977	4.35	7	1	1	1	3.03848e+07	253	29.1058	8.93896
Q9VNX9	CG7407-PA OS=Drosophila melanogaster GN=CG7407 PE=4 SV=1 - [Q9VNX9_DROME]	1.86926	6.55	2	1	1	1		168	19.5277	4.48779
Q7K0S5	GDI interacting protein 3, isoform B OS=Drosophila melanogaster GN=Gint3 PE=2 SV=1 - [Q7K0S5_DROME]	1.8673	2.27	1	1	1	1		441	50.0128	7.10791
Q9VJ33	NEDD8 OS=Drosophila melanogaster GN=Nedd8 PE=1 SV=1 - [NEDD8_DROME]	1.86617	10.71	1	1	1	3		84	9.34	6.07471
Q59DZ3	CG7147-PC, isoform C OS=Drosophila melanogaster GN=kuz PE=4 SV=1 - [Q59DZ3_DROME]	1.86538	0.55	6	1	1	1		1090	121.089	8.20654
Q963J2	Voltage-dependent calcium channel alpha13 subunit (Fragment) OS=Drosophila melanogaster GN=Ca-alpha1T PE=2 SV=1 - [Q963J2_DROME]	1.86486	2.13	6	1	1	1	1.22728e+07	656	72.5833	9.5249
Q9VZS1	CG17746, isoform A OS=Drosophila melanogaster GN=CG17746 PE=2 SV=1 - [Q9VZS1_DROME]	1.86484	3.23	1	1	1	1		371	40.9824	4.89404
Q8SYG2	COP9 signalosome complex subunit 3 OS=Drosophila melanogaster GN=CSN3 PE=2 SV=2 - [CSN3_DROME]	1.86302	2.47	2	1	1	1		445	50.6708	6.25244
M9PGG8	CG17493, isoform B OS=Drosophila melanogaster GN=CG17493 PE=4 SV=1 - [M9PGG8_DROME]	1.86294	4.95	2	1	1	1	2.15663e+07	182	20.7235	5.04639
F6J6U7	CG33177 (Fragment) OS=Drosophila melanogaster GN=CG33177 PE=4 SV=1 - [F6J6U7_DROME]	1.86258	5.59	4	1	1	1		161	17.9896	10.2573
B5X0K8	FI04528p OS=Drosophila melanogaster GN=CG31284-RA PE=2 SV=1 - [B5X0K8_DROME]	1.86226	1.01	3	1	1	1	1.01385e+07	986	110.208	6.60986
Q9VMI9	LD28822p OS=Drosophila melanogaster GN=mtm PE=2 SV=1 - [Q9VMI9_DROME]	1.86143	1.13	1	1	1	1	7.35684e+06	619	69.771	8.36768
Q9VD40	CG7084, isoform B OS=Drosophila melanogaster GN=CG7084 PE=2 SV=1 - [Q9VD40_DROME]	1.86005	1.34	1	1	1	1		597	68.1942	7.60596
Q9VND8	GTP-binding protein Rheb homolog OS=Drosophila melanogaster GN=Rheb PE=2 SV=1 - [RHEB_DROME]	1.85957	3.85	1	1	1	1	3.20002e+07	182	20.7175	5.60498
Q6NN06	Boule, isoform E OS=Drosophila melanogaster GN=bol PE=2 SV=1 - [Q6NN06_DROME]	1.8593	24.21	4	1	1	1	25922873	95	9.87513	7.25439
Q5U1E0	SD17694p OS=Drosophila melanogaster GN=CG15896 PE=2 SV=1 - [Q5U1E0_DROME]	1.85798	1.47	2	1	1	1	27118513	544	62.1421	8.80713
M9PIC3	CG4825, isoform B OS=Drosophila melanogaster GN=CG4825 PE=4 SV=1 - [M9PIC3_DROME]	1.8578	2.41	2	1	1	1	1.81906e+06	497	56.6697	9.21729
Q9W3N6	SD01505p OS=Drosophila melanogaster GN=p115 PE=2 SV=2 - [Q9W3N6_DROME]	1.85565	2.39	2	1	1	1	2.72728e+06	836	92.011	4.90674
M9PC31	CG3714, isoform G OS=Drosophila melanogaster GN=CG3714 PE=4 SV=1 - [M9PC31_DROME]	1.8535	2	3	1	1	1		550	61.4646	6.7124
Q8T043	CG3409, isoform A OS=Drosophila melanogaster GN=CG3409-RA PE=2 SV=1 - [Q8T043_DROME]	1.84523	1.9	1	1	1	1	2.97015e+06	894	98.8006	6.63916
Q9V4S8	COP9 signalosome complex subunit 7 OS=Drosophila melanogaster GN=CSN7 PE=1 SV=2 - [CSN7_DROME]	1.84491	3.6	1	1	1	1	1.16599e+07	278	31.0483	6.69775
L0CPD9	Ribosomal protein S11 (Fragment) OS=Drosophila melanogaster GN=RPS11 PE=3 SV=1 - [L0CPD9_DROME]	1.84272	4.64	12	1	1	1		151	17.6474	11.0483
Q9V535	RNA-binding protein 8A OS=Drosophila melanogaster GN=tsu PE=1 SV=1 - [RBM8A_DROME]	1.84185	5.45	1	1	1	1	2.05142e+07	165	18.9984	5.2749
Q9VMD5	CG9526-PA, isoform A OS=Drosophila melanogaster GN=frj PE=2 SV=1 - [Q9VMD5_DROME]	1.83829	3.89	1	2	2	2	3.60391e+07	489	56.2715	8.77783
Q8MZ73	AT28212p OS=Drosophila melanogaster GN=Rpt3R PE=2 SV=1 - [Q8MZ73_DROME]	1.83426	5.93	4	1	2	2	2.89159e+07	270	29.8765	5.52881
Q9VJ39	Leukotriene A(4) hydrolase OS=Drosophila melanogaster GN=CG10602 PE=3 SV=3 - [Q9VJ39_DROME]	1.83423	1.79	2	1	1	1		613	68.4462	5.50342
B5RJS1	RE12027p OS=Drosophila melanogaster GN=CG33138-RA PE=2 SV=1 - [B5RJS1_DROME]	1.83333	2.38	4	1	1	1	43154855	463	53.1385	5.60498
Q9VM22	CG5149 OS=Drosophila melanogaster GN=CG5149 PE=2 SV=1 - [Q9VM22_DROME]	1.83152	2.68	1	1	1	1	3.86312e+07	448	51.4012	6.06201
Q9VM07	CG6055, isoform A OS=Drosophila melanogaster GN=CG6055 PE=2 SV=1 - [Q9VM07_DROME]	1.82448	8.68	1	1	1	1		219	24.9141	8.14795
B7Z026	Dizzy isoform CII OS=Drosophila melanogaster GN=PDZ-GEF PE=2 SV=1 - [B7Z026_DROME]	1.82347	1.13	6	1	1	1	5.17975e+06	1422	154.909	7.25439
Q9VDT4	CG4686 OS=Drosophila melanogaster GN=CG4686 PE=4 SV=1 - [Q9VDT4_DROME]	1.81993	6.08	2	1	1	1	1.46751e+07	181	19.7059	8.90967
P49630	60S ribosomal protein L36 OS=Drosophila melanogaster GN=RpL36 PE=1 SV=1 - [RL36_DROME]	1.81755	9.57	1	1	1	1	8.92186e+06	115	13.4937	11.3706
M9PE28	Tho2, isoform C OS=Drosophila melanogaster GN=tho2 PE=4 SV=1 - [M9PE28_DROME]	1.81689	3.41	4	3	3	3	7.20574e+06	1641	188.362	8.79248
Q8SWU7	Obg-like ATPase 1 OS=Drosophila melanogaster GN=CG1354 PE=1 SV=1 - [OLA1_DROME]	1.81672	2.77	1	1	1	1	7.38838e+06	397	44.8823	6.7124
B7YZM9	Syndecan OS=Drosophila melanogaster GN=Sdc PE=2 SV=1 - [B7YZM9_DROME]	1.81606	2.76	3	1	1	1		398	41.9919	4.4751
Q24192	Ras-like GTP-binding protein RhoL OS=Drosophila melanogaster GN=RhoL PE=2 SV=1 - [RHOL_DROME]	1.81534	4.21	2	1	1	1	1.34265e+07	190	21.8662	8.76318
P39736	Puff-specific protein Bx42 OS=Drosophila melanogaster GN=Bx42 PE=1 SV=1 - [BX42_DROME]	1.81355	4.75	1	2	2	2	1.44086e+07	547	61.1195	9.37842
Q6IDG3	RE68722p OS=Drosophila melanogaster PE=2 SV=1 - [Q6IDG3_DROME]	1.81351	2.09	2	1	1	1	13329645	669	77.1989	6.37939
D5SHU7	MIP17255p OS=Drosophila melanogaster GN=Sh-RF PE=2 SV=1 - [D5SHU7_DROME]	1.81319	3.7	5	1	1	1	34902473	297	34.1535	4.98291
Q5U0Z2	LD30448p OS=Drosophila melanogaster GN=CG10576 PE=2 SV=2 - [Q5U0Z2_DROME]	1.81218	2.81	2	1	1	1		391	42.7051	6.65381
Q95UH6	Beat VII (Fragment) OS=Drosophila melanogaster GN=beat-VII PE=2 SV=1 - [Q95UH6_DROME]	1.81179	5.13	3	1	1	1	31576068	156	17.6751	8.29443
Q9VH81	GH12714p OS=Drosophila melanogaster GN=PpD3 PE=2 SV=1 - [Q9VH81_DROME]	1.81097	4.62	1	2	2	2	4.50751e+07	520	59.225	6.22705
Q7K556	CG30118, isoform A OS=Drosophila melanogaster GN=CG5544 PE=2 SV=1 - [Q7K556_DROME]	1.81045	2.11	1	1	1	1		475	54.303	8.47021
Q0E8P5	CG5758, isoform A OS=Drosophila melanogaster GN=CG5758-RC PE=2 SV=1 - [Q0E8P5_DROME]	1.80781	1.6	2	1	1	1	8.00625e+06	625	70.4828	6.31592
Q9VLW9	Homocysteine-induced endoplasmic reticulum protein, isoform A OS=Drosophila melanogaster GN=Herp PE=2 SV=1 - [Q9VLW9_DROME]	1.80701	3.66	1	1	1	1		465	50.0304	6.59521
Q9VJZ4	AT12494p OS=Drosophila melanogaster GN=CG9306 PE=2 SV=1 - [Q9VJZ4_DROME]	1.8008	9.03	1	2	2	2	7.18585e+07	144	17.3739	9.49561
M9NF33	CG7185, isoform B OS=Drosophila melanogaster GN=CG7185 PE=4 SV=1 - [M9NF33_DROME]	1.79893	3.14	2	2	2	2	2.88863e+07	605	66.0852	9.49561
Q8MR20	LD35461p OS=Drosophila melanogaster GN=CG6454 PE=2 SV=1 - [Q8MR20_DROME]	1.79611	4.09	4	2	2	2	381251692	807	87.0167	6.44287
A1ZA01	Hormone receptor 51 OS=Drosophila melanogaster GN=Hr51 PE=2 SV=2 - [A1ZA01_DROME]	1.79452	1.37	1	1	1	1	39261576	582	63.275	7.6499
M9PBG8	Rho guanine nucleotide exchange factor 3, isoform M OS=Drosophila melanogaster GN=RhoGEF3 PE=4 SV=1 - [M9PBG8_DROME]	1.7941	0.71	13	2	2	2	1.25665e+07	3518	383.646	9.08545
Q9VAK1	Alphabet, isoform A OS=Drosophila melanogaster GN=alph PE=3 SV=1 - [Q9VAK1_DROME]	1.79295	9.24	4	2	2	2		368	40.9291	5.30029
Q0IGX3	GluClalpha, isoform E OS=Drosophila melanogaster GN=GluClalpha PE=2 SV=1 - [Q0IGX3_DROME]	1.7911	6.08	4	2	2	2	3.3891e+07	263	30.1724	7.91357
X2J8V5	Arrestin 1, isoform C OS=Drosophila melanogaster GN=Arr1 PE=4 SV=1 - [X2J8V5_DROME]	1.79063	2.86	2	1	1	1		350	39.0243	8.68994
Q9VW54	26S proteasome regulatory complex subunit p97 OS=Drosophila melanogaster GN=Rpn1 PE=2 SV=2 - [Q9VW54_DROME]	1.78757	1.09	1	1	1	1	23848600	919	102.212	5.84619
Q9V3L7	GH05862p OS=Drosophila melanogaster GN=NP15.6 PE=2 SV=1 - [Q9V3L7_DROME]	1.78468	6.67	1	1	1	1		150	16.9616	5.13525
F6J684	CG1824 (Fragment) OS=Drosophila melanogaster GN=CG1824 PE=3 SV=1 - [F6J684_DROME]	1.78284	4.31	4	1	1	1	5.03054e+06	209	23.2522	5.47803
Q7KT11	CG9331, isoform B OS=Drosophila melanogaster GN=CG9331 PE=3 SV=1 - [Q7KT11_DROME]	1.78243	3.68	6	1	1	1	1.75924e+07	326	35.6908	6.7417
Q960R0	CG3209, isoform B OS=Drosophila melanogaster GN=CG3209 PE=2 SV=1 - [Q960R0_DROME]	1.78223	2.4	2	1	1	1		458	51.9006	7.44482
B4YWY1	Putative uncharacterized protein (Fragment) OS=Drosophila melanogaster GN=CG11802 PE=4 SV=1 - [B4YWY1_DROME]	1.78213	4.61	15	1	1	1	7.71713e+06	217	22.2955	9.48096
Q95RA9	CG9796 OS=Drosophila melanogaster GN=GILT1 PE=2 SV=1 - [Q95RA9_DROME]	1.78062	4.4	1	1	1	1		250	27.6737	7.32764
Q9VZ34	CG2076, isoform A OS=Drosophila melanogaster GN=CG2076 PE=2 SV=1 - [Q9VZ34_DROME]	1.77658	3.23	1	1	1	1	3.00887e+07	341	35.7939	9.96436
Q9VRD4	CG1532, isoform B OS=Drosophila melanogaster GN=CG1532 PE=4 SV=1 - [Q9VRD4_DROME]	1.77565	4.17	2	1	1	1	1.45348e+07	288	31.6228	5.38916
Q8IFW3	Pinin OS=Drosophila melanogaster GN=Pnn PE=2 SV=1 - [Q8IFW3_DROME]	1.7727	4.29	3	1	1	1	7.85042e+06	303	35.8676	9.45166
Q9VFD3	CG31304 OS=Drosophila melanogaster GN=CG31304 PE=4 SV=2 - [Q9VFD3_DROME]	1.77174	3.37	1	2	2	2		1363	148.599	6.7124
Q9GP60	Pol protein OS=Drosophila melanogaster GN=pol PE=4 SV=1 - [Q9GP60_DROME]	1.76712	0.73	1	1	1	1	40880226	1227	139.125	9.75928
Q9VEN1	Filamin-A OS=Drosophila melanogaster GN=cher PE=1 SV=2 - [FLNA_DROME]	1.76558	2.49	5	4	4	4	33959220	2210	239.032	6.11279
A8JTM7	Megalin, isoform A OS=Drosophila melanogaster GN=mgl PE=4 SV=2 - [A8JTM7_DROME]	1.76504	0.82	2	2	2	2	7.05038e+06	4769	529.819	5.56689
Q9VHF9	CG8861, isoform B OS=Drosophila melanogaster GN=CG8861 PE=4 SV=3 - [Q9VHF9_DROME]	1.76143	5.06	2	1	1	2	314120151	178	19.3502	5.74463
D5AEN3	MIP21817p OS=Drosophila melanogaster GN=CG3625-RB PE=2 SV=1 - [D5AEN3_DROME]	1.76111	6.21	3	1	1	1		145	16.7321	9.72998
A1YK77	Nup133 OS=Drosophila melanogaster GN=Nup133 PE=4 SV=1 - [A1YK77_DROME]	1.76021	0.58	10	1	1	1		1200	135.088	5.63037
Q6NN20	RE09736p OS=Drosophila melanogaster GN=CG4592 PE=2 SV=1 - [Q6NN20_DROME]	1.75935	3.14	2	1	1	1	24241294	287	31.9195	8.01611
Q9VF34	CG9593 OS=Drosophila melanogaster GN=CG9593 PE=4 SV=1 - [Q9VF34_DROME]	1.75741	1.65	2	1	1	1		363	41.8204	5.43994
Q9VWA7	Golden goal OS=Drosophila melanogaster GN=gogo PE=2 SV=3 - [Q9VWA7_DROME]	1.75578	0.79	1	1	1	1	2.83282e+07	1272	139.852	7.76709
M9PBH8	CG2199, isoform C OS=Drosophila melanogaster GN=CG2199 PE=4 SV=1 - [M9PBH8_DROME]	1.75361	2.07	3	1	1	2		724	80.854	8.5874
M9PE74	No circadian temperature entrainment, isoform D OS=Drosophila melanogaster GN=nocte PE=4 SV=1 - [M9PE74_DROME]	1.75352	1.34	2	2	2	3	4.27016e+06	2305	234.907	9.24658
Q9VQQ9	Exocyst complex component 2 OS=Drosophila melanogaster GN=sec5 PE=2 SV=1 - [EXOC2_DROME]	1.75217	1.34	1	1	1	1	8314706	894	100.666	5.84619
Q7K2L7	CG17765 OS=Drosophila melanogaster GN=CG17765 PE=1 SV=1 - [Q7K2L7_DROME]	1.74933	10.05	1	2	2	2	7.0027e+06	199	22.4767	4.85596
P15330	Embryonic polarity protein dorsal OS=Drosophila melanogaster GN=dl PE=1 SV=2 - [DORS_DROME]	1.74672	1.8	2	2	2	2	9.75992e+07	999	111.482	5.37646
Q9VLP0	CG14274 OS=Drosophila melanogaster GN=CG14274 PE=2 SV=2 - [Q9VLP0_DROME]	1.74457	3.74	1	1	1	2	2.84493e+07	187	20.409	5.43994
Q8MZ78	AT27946p OS=Drosophila melanogaster GN=Gale PE=2 SV=1 - [Q8MZ78_DROME]	1.74084	5.26	2	1	1	1	2.08864e+07	266	29.4956	7.76709
Q9VN86	AT14148p OS=Drosophila melanogaster GN=CG2604 PE=2 SV=1 - [Q9VN86_DROME]	1.7404	3.26	1	1	1	1	2.67109e+07	430	47.2262	8.96826
Q9VXY3	CG5599 OS=Drosophila melanogaster GN=CG5599 PE=2 SV=1 - [Q9VXY3_DROME]	1.73806	2.81	1	1	1	2		462	50.0417	6.60986
Q9VF53	CG18522 OS=Drosophila melanogaster GN=AOX1 PE=2 SV=1 - [Q9VF53_DROME]	1.73439	0.63	1	1	1	1	1.00898e+08	1273	139.036	6.66846
Q8IR41	CG43737, isoform C OS=Drosophila melanogaster GN=CG15029 PE=4 SV=2 - [Q8IR41_DROME]	1.73372	2.02	2	2	2	3	1.56072e+07	1483	157.018	4.67822
Q9VYU9	CG9360-PA OS=Drosophila melanogaster GN=CG9360 PE=2 SV=1 - [Q9VYU9_DROME]	1.73312	3.98	1	1	1	1		251	27.063	6.53662
E8NH23	SD22850p OS=Drosophila melanogaster GN=cenB1A-RB PE=2 SV=1 - [E8NH23_DROME]	1.72962	2.17	4	1	1	1	8.0385e+06	598	66.894	5.70654
Q9VNQ3	CG11137 OS=Drosophila melanogaster GN=CG11137 PE=2 SV=1 - [Q9VNQ3_DROME]	1.72726	6.63	1	1	1	1	2635939	166	18.3355	9.74463
P49906	Transcription initiation factor TFIID subunit 11 OS=Drosophila melanogaster GN=Taf11 PE=1 SV=1 - [TAF11_DROME]	1.72257	3.57	3	1	1	1	6.00953e+06	196	22.0778	4.98291
Q3KN34	GH18167p (Fragment) OS=Drosophila melanogaster GN=CG33484-RA PE=2 SV=1 - [Q3KN34_DROME]	1.7199	0.44	9	1	1	1	7357678	2753	312.151	6.12549
Q9VDC0	CG3301, isoform A OS=Drosophila melanogaster GN=CG3301 PE=2 SV=1 - [Q9VDC0_DROME]	1.7174	2.4	1	1	1	1	3.46977e+07	250	27.2191	7.34229
Q9VGX3	Protein anoxia up-regulated OS=Drosophila melanogaster GN=fau PE=1 SV=3 - [FAU_DROME]	1.7118	2.58	1	1	1	1		619	68.601	5.05908
M9ZYX0	RT12724p1 OS=Drosophila melanogaster GN=CG31371-RB PE=2 SV=1 - [M9ZYX0_DROME]	1.7107	1.44	2	1	1	1	1.09828e+07	487	54.8225	5.94775
X2J9M9	CG31729, isoform D OS=Drosophila melanogaster GN=CG31729 PE=4 SV=1 - [X2J9M9_DROME]	1.71063	1.61	5	1	1	1	8.63235e+06	994	111.389	7.26904
C0PTV4	RT01315p (Fragment) OS=Drosophila melanogaster GN=CG14372-RB PE=2 SV=2 - [C0PTV4_DROME]	1.71056	1.25	2	1	1	1	4.36054e+06	641	71.1176	6.06201
M9PGB3	Erect wing, isoform N OS=Drosophila melanogaster GN=ewg PE=4 SV=1 - [M9PGB3_DROME]	1.7083	2.92	6	1	1	1	9.97453e+06	343	36.4543	7.37158
C4XVL1	MIP10181p (Fragment) OS=Drosophila melanogaster GN=Oatp58Db-RA PE=2 SV=1 - [C4XVL1_DROME]	1.70689	1.01	2	1	1	1	1.64784e+07	691	76.5171	7.82568
Q8MLQ0	FI14118p OS=Drosophila melanogaster GN=HSPC300 PE=2 SV=1 - [Q8MLQ0_DROME]	1.70606	9.21	1	1	1	1	1.05529e+08	76	8.8065	6.52197
Q9VNE9	60S ribosomal protein L13a OS=Drosophila melanogaster GN=RpL13A PE=1 SV=1 - [RL13A_DROME]	1.7056	3.41	1	1	1	1	36175653	205	23.6322	11.0337
Q27IR0	Protein argonaute (Fragment) OS=Drosophila melanogaster GN=AGO1 PE=3 SV=1 - [Q27IR0_DROME]	1.70525	1.06	3	1	1	1	1.51101e+07	851	95.5882	9.24658
Q961A8	LD25351p OS=Drosophila melanogaster GN=Papss PE=2 SV=1 - [Q961A8_DROME]	1.70357	1.91	5	1	1	1	2.0499e+07	629	71.1012	7.2251
M9PGX2	Pretaporter, isoform D OS=Drosophila melanogaster GN=prtp PE=4 SV=1 - [M9PGX2_DROME]	1.70263	3.97	2	1	1	1	27488811	353	39.76	5.42725
Q9VWS1	CG6617-PA OS=Drosophila melanogaster GN=CG6617 PE=2 SV=1 - [Q9VWS1_DROME]	1.70123	3.11	1	1	1	1		225	25.9804	4.97021
Q9VBX4	CG31510 OS=Drosophila melanogaster GN=CG31510-RA PE=2 SV=2 - [Q9VBX4_DROME]	1.69946	0.7	1	1	1	1	6.40231e+07	1150	129.215	9.56885
Q9VPL0	CG3436, isoform A OS=Drosophila melanogaster GN=CG3436 PE=2 SV=1 - [Q9VPL0_DROME]	1.69914	3.17	1	1	1	1	5.26665e+07	347	38.8352	6.91748
Q4V5V7	IP06555p (Fragment) OS=Drosophila melanogaster GN=CG13538 PE=2 SV=1 - [Q4V5V7_DROME]	1.69824	6.42	2	1	1	1	5.61913e+06	109	13.0094	9.48096
Q960K8	CG5044, isoform A OS=Drosophila melanogaster GN=CG5044 PE=2 SV=1 - [Q960K8_DROME]	1.69796	1.82	2	1	1	1	1.13806e+07	385	42.7201	8.35303
B6IDH0	RE11071p OS=Drosophila melanogaster GN=Spt6-RA PE=2 SV=1 - [B6IDH0_DROME]	1.69796	0.82	2	1	1	1	8093489	1831	208.423	5.31299
O18405	Surfeit locus protein 4 homolog OS=Drosophila melanogaster GN=Surf4 PE=2 SV=1 - [SURF4_DROME]	1.69712	3.7	1	1	1	1	1.39114e+08	270	30.5254	8.96826
Q9W077	Cuticular protein 62Bc, isoform A OS=Drosophila melanogaster GN=Cpr62Bc PE=2 SV=1 - [Q9W077_DROME]	1.69577	7.22	1	1	1	1	14989232	180	18.6721	6.91748
Q9VDL2	LD40493p OS=Drosophila melanogaster GN=TFAM PE=2 SV=1 - [Q9VDL2_DROME]	1.68818	2.33	2	1	1	1		257	29.9451	9.99365
Q9VSN3	Cuticular protein 66D OS=Drosophila melanogaster GN=Cpr66D PE=2 SV=2 - [Q9VSN3_DROME]	1.686	2.96	1	1	1	1		270	30.8032	6.40479
F6J3R3	CG12239 (Fragment) OS=Drosophila melanogaster GN=CG12239 PE=4 SV=1 - [F6J3R3_DROME]	1.68208	2.97	19	1	1	1	5.71969e+06	236	29.7618	5.65576
Q6NP54	SD01953p (Fragment) OS=Drosophila melanogaster GN=tensin PE=2 SV=1 - [Q6NP54_DROME]	1.68168	1.81	2	1	1	1	3.98906e+06	719	79.2886	8.93896
Q960J4	LD47649p OS=Drosophila melanogaster GN=PNUTS PE=2 SV=1 - [Q960J4_DROME]	1.68031	1.81	3	1	1	1	1.98869e+07	387	41.2599	6.40479
Q29QH5	IP03512p OS=Drosophila melanogaster PE=2 SV=1 - [Q29QH5_DROME]	1.67811	3.5	2	1	1	1		400	43.9974	7.63525
Q8IR45	Protein MEF2BNB homolog OS=Drosophila melanogaster GN=CG32590 PE=2 SV=1 - [MF2NB_DROME]	1.67778	8.74	1	1	1	1	6.51265e+06	183	20.9236	8.86572
Q9XYZ5	DNA damage-binding protein 1 OS=Drosophila melanogaster GN=pic PE=1 SV=1 - [DDB1_DROME]	1.67092	0.96	1	1	1	1	8511816	1140	125.965	5.36377
Q9VCM6	CG4393 OS=Drosophila melanogaster GN=CG4393 PE=2 SV=4 - [Q9VCM6_DROME]	1.66928	0.98	1	1	1	1		1325	144.724	8.44092
Q9W1R4	Little elongation complex subunit 1 OS=Drosophila melanogaster GN=Ice1 PE=1 SV=2 - [ICE1_DROME]	1.66911	0.43	1	1	1	1	2.62339e+07	1395	157.369	5.42725
O97066	GM04682p OS=Drosophila melanogaster GN=twr PE=2 SV=1 - [O97066_DROME]	1.66892	4.86	2	1	1	2	4.33825e+06	185	20.9672	8.85107
Q8STD2	RH03711p OS=Drosophila melanogaster GN=CG9947 PE=2 SV=1 - [Q8STD2_DROME]	1.66824	4.2	2	1	1	1	6.72693e+06	357	39.6921	8.39697
X2J786	Transport and golgi organization 1, isoform D OS=Drosophila melanogaster GN=Tango1 PE=4 SV=1 - [X2J786_DROME]	1.66812	1.12	2	1	1	2	2.71635e+06	1424	158.314	4.729
O97067	Probable peptidyl-tRNA hydrolase 2 OS=Drosophila melanogaster GN=CG1307 PE=2 SV=2 - [PTH2_DROME]	1.66794	23.12	1	2	2	3	1.73682e+07	186	19.8603	8.89502
B7Z096	SD06609p OS=Drosophila melanogaster GN=CG10508-RH PE=2 SV=1 - [B7Z096_DROME]	1.66746	11.49	5	1	1	1	4.0896e+06	174	19.6707	9.17334
A1Z7B8	CG30373 OS=Drosophila melanogaster GN=CG30373 PE=4 SV=1 - [A1Z7B8_DROME]	1.66687	7.59	2	1	1	1		158	17.8661	5.64307
Q9VJJ0	Proteasome subunit beta type OS=Drosophila melanogaster GN=Prosbeta4 PE=1 SV=1 - [Q9VJJ0_DROME]	1.66487	3.98	1	1	1	2	1.94381e+07	201	22.4674	6.39209
D0IQG1	MIP13066p (Fragment) OS=Drosophila melanogaster GN=CG11870-RC PE=2 SV=1 - [D0IQG1_DROME]	1.65596	2.88	4	1	1	1		417	44.7405	10.1255
Q8IGM7	RE60140p OS=Drosophila melanogaster GN=CG9795 PE=2 SV=1 - [Q8IGM7_DROME]	1.65262	4.84	4	1	1	1	1.47357e+06	351	38.1016	6.85889
Q8MRW3	SD17927p OS=Drosophila melanogaster GN=CG7857 PE=2 SV=1 - [Q8MRW3_DROME]	1.65234	4.17	2	1	1	1	1.44342e+07	312	35.2591	6.13818
Q8T0T0	GH09618p OS=Drosophila melanogaster GN=Patronin PE=2 SV=1 - [Q8T0T0_DROME]	1.65119	5.23	7	4	4	4	1.95877e+07	1396	157.523	9.0708
M9PHU0	CG43658, isoform C OS=Drosophila melanogaster GN=CG43658 PE=4 SV=1 - [M9PHU0_DROME]	1.64991	0.93	1	1	1	1		2263	243.604	8.71924
Q9VTE5	Probable prefoldin subunit 2 OS=Drosophila melanogaster GN=l(3)01239 PE=2 SV=1 - [PFD2_DROME]	1.64669	7.69	1	1	1	1	3.14799e+07	143	16.1933	5.64307
C9QPB9	RE03909p OS=Drosophila melanogaster GN=qtc-RB PE=2 SV=1 - [C9QPB9_DROME]	1.64451	4.49	16	2	2	2	13100543	490	54.8819	6.02393
Q8INF2	Phosphatidate cytidylyltransferase, mitochondrial OS=Drosophila melanogaster GN=CG33331 PE=2 SV=1 - [TAM41_DROME]	1.64062	2.34	1	1	1	1	11174912	342	38.1949	9.43701
Q6NP22	LD47325p (Fragment) OS=Drosophila melanogaster GN=CG1371 PE=2 SV=1 - [Q6NP22_DROME]	1.63815	1.09	4	1	1	1	13218532	1190	129.739	7.12256
Q9VTC1	CG6418 OS=Drosophila melanogaster GN=CG6418 PE=2 SV=1 - [Q9VTC1_DROME]	1.63725	1.9	1	1	1	1	4.6155e+06	791	87.1993	6.99072
Q6NNW1	AT11527p (Fragment) OS=Drosophila melanogaster PE=2 SV=1 - [Q6NNW1_DROME]	1.63499	0.99	2	1	1	1	462216976	1208	133.642	9.74463
P52486	Ubiquitin-conjugating enzyme E2-22 kDa OS=Drosophila melanogaster GN=UbcD4 PE=1 SV=2 - [UBCD4_DROME]	1.63459	5.53	1	1	1	1		199	22.4955	5.46533
Q8T3Z0	AT25102p OS=Drosophila melanogaster GN=Tektin-C PE=2 SV=1 - [Q8T3Z0_DROME]	1.63458	2.14	1	1	1	1	68671370	421	49.12	7.54736
Q8MMD6	CG30272 OS=Drosophila melanogaster GN=CG30272 PE=4 SV=1 - [Q8MMD6_DROME]	1.63361	1.81	1	1	1	1	88351868	497	54.7986	6.52197
Q9VLM5	Dolichyl-diphosphooligosaccharide--protein glycosyltransferase subunit DAD1 OS=Drosophila melanogaster GN=l(2)k12914 PE=3 SV=1 - [DAD1_DROME]	1.63188	9.82	1	1	1	1	5.50283e+07	112	12.5176	8.17725
Q9VP19	CG7181-PA OS=Drosophila melanogaster GN=CoVIII PE=2 SV=1 - [Q9VP19_DROME]	1.63136	8.82	1	1	1	1	1.04771e+08	68	7.40779	9.84717
Q9VKM2	SCAR OS=Drosophila melanogaster GN=SCAR PE=2 SV=1 - [Q9VKM2_DROME]	1.6304	8.81	7	2	2	2	4.38746e+07	613	67.013	7.26904
Q8SYP9	Mitochondrial ribosomal protein S5, isoform A OS=Drosophila melanogaster GN=mRpS5 PE=2 SV=1 - [Q8SYP9_DROME]	1.62943	5.9	1	1	2	2	63018538	407	45.9562	10.1987
Q9W3J5	Probable phenylalanine--tRNA ligase alpha subunit OS=Drosophila melanogaster GN=CG2263 PE=2 SV=1 - [SYFA_DROME]	1.62921	1.61	1	1	1	1	1.00112e+07	498	55.6487	6.75635
B4YXH6	Putative uncharacterized protein (Fragment) OS=Drosophila melanogaster GN=CG18471 PE=4 SV=1 - [B4YXH6_DROME]	1.62898	8.65	5	1	1	1		185	20.2333	9.70068
O97477	Inositol-3-phosphate synthase OS=Drosophila melanogaster GN=Inos PE=1 SV=1 - [INO1_DROME]	1.62168	2.12	1	1	1	1	57854932	565	62.2108	6.22705
Q9VC66	AT25567p OS=Drosophila melanogaster GN=CG6607 PE=2 SV=1 - [Q9VC66_DROME]	1.62065	1.72	1	1	1	1		406	45.5983	5.43994
Q9BML5	Putative metabotropic GABA-B receptor subtype 3 OS=Drosophila melanogaster GN=GABA-B-R3 PE=2 SV=1 - [Q9BML5_DROME]	1.61947	0.77	2	1	1	1	2.74251e+07	1305	143.612	9.36377
Q9U5L1	Signal recognition particle receptor subunit alpha homolog OS=Drosophila melanogaster GN=Gtp-bp PE=1 SV=2 - [SRPR_DROME]	1.61855	2.28	1	1	1	1	4.15183e+06	614	67.7528	6.82959
Q9VNH5	CG2091 OS=Drosophila melanogaster GN=CG2091 PE=2 SV=1 - [Q9VNH5_DROME]	1.61821	2.14	1	1	1	1	4.44207e+07	374	42.9708	5.30029
Q95UI5	Beat IIb (Fragment) OS=Drosophila melanogaster GN=beat-IIb PE=2 SV=1 - [Q95UI5_DROME]	1.61803	5.8	5	1	1	1		138	15.5698	7.09326
A1Z8H1	Cuticular protein 47Ea OS=Drosophila melanogaster GN=Cpr47Ea PE=4 SV=1 - [A1Z8H1_DROME]	1.61242	5.93	2	1	1	1	11142697	135	14.4771	5.85889
Q9VXB4	CG9609 OS=Drosophila melanogaster GN=CG9609 PE=2 SV=1 - [Q9VXB4_DROME]	1.61152	1.49	1	1	1	1		403	46.5848	8.73389
Q8IP71	Inhibitor of growth protein OS=Drosophila melanogaster GN=CG9293-RB PE=2 SV=1 - [Q8IP71_DROME]	1.61118	2.58	2	1	1	1	120386784	271	30.506	8.22119
Q9W2D6	Mitochondrial import inner membrane translocase subunit Tim10 OS=Drosophila melanogaster GN=Tim10 PE=3 SV=1 - [TIM10_DROME]	1.61032	22.83	1	2	2	2	33030768	92	10.5711	6.52197
Q9VTY8	FI02033p OS=Drosophila melanogaster GN=sti PE=2 SV=2 - [Q9VTY8_DROME]	1.60677	0.32	2	1	1	1	80045902	1854	211.193	6.7417
B1P5P2	Ion transport peptide (Fragment) OS=Drosophila melanogaster GN=itp PE=2 SV=1 - [B1P5P2_DROME]	1.6063	7.59	6	1	1	1	1.00381e+07	79	9.62257	7.15186
Q2XY98	CG14745 (Fragment) OS=Drosophila melanogaster GN=PGRP-SC2 PE=4 SV=1 - [Q2XY98_DROME]	1.60618	19.3	2	2	2	2	7.11524e+07	171	18.3191	8.17725
Q8SY53	CG7830-PA OS=Drosophila melanogaster GN=Ostgamma PE=2 SV=1 - [Q8SY53_DROME]	1.60607	2.42	1	1	1	1		330	36.9864	9.96436
O62621	Coatomer subunit beta' OS=Drosophila melanogaster GN=beta'Cop PE=2 SV=2 - [COPB2_DROME]	1.60421	0.98	1	1	1	1	6.44106e+06	914	102.648	5.26221
Q86BM0	CG9515, isoform B OS=Drosophila melanogaster GN=CG9515 PE=3 SV=1 - [Q86BM0_DROME]	1.60387	3.35	1	1	1	1	5.74028e+06	209	22.9317	5.43994
Q1RKX3	IP13921p OS=Drosophila melanogaster PE=2 SV=1 - [Q1RKX3_DROME]	1.60296	1.3	5	1	1	1	18898010	463	55.0245	9.0415
P32234	GTP-binding protein 128up OS=Drosophila melanogaster GN=128up PE=2 SV=2 - [128UP_DROME]	0	2.72	1	1	1	1	1.32983e+08	368	41.1058	8.60205
Q9V895	Acidic leucine-rich nuclear phosphoprotein 32 family member A OS=Drosophila melanogaster GN=Anp32a PE=2 SV=1 - [AN32A_DROME]	0	3.07	2	1	1	1	1.42562e+06	261	29.1587	4.2085
Q86P48	AT-rich binding protein OS=Drosophila melanogaster GN=ATbp PE=2 SV=2 - [ATBP_DROME]	0	5.15	1	1	1	1	2.18192e+06	388	42.5717	6.97607
Q961D9	Protein BCL9 homolog OS=Drosophila melanogaster GN=lgs PE=1 SV=1 - [BCL9_DROME]	0	0.61	1	1	1	1		1469	153.662	7.38623
Q9VZE6	Ribosome biogenesis protein BRX1 homolog OS=Drosophila melanogaster GN=CG11583 PE=2 SV=2 - [BRX1_DROME]	0	5.01	1	1	1	1		359	41.5921	9.89111
Q24298	DE-cadherin OS=Drosophila melanogaster GN=shg PE=1 SV=2 - [CADE_DROME]	0	2.52	1	2	2	2	894025	1507	169.715	4.77979
Q9VXH6	Calpain-C OS=Drosophila melanogaster GN=CalpC PE=1 SV=4 - [CANC_DROME]	0	3.08	1	1	1	1		681	77.3979	7.00537
P48603	F-actin-capping protein subunit beta OS=Drosophila melanogaster GN=cpb PE=2 SV=1 - [CAPZB_DROME]	0	10.14	1	2	2	2	2.44095e+07	276	31.3435	5.43994
Q9NGC3	Centaurin-gamma-1A OS=Drosophila melanogaster GN=CenG1A PE=2 SV=2 - [CEG1A_DROME]	0	4.52	1	1	1	1		995	107.978	8.41162
Q9VVG6	Ubiquinone biosynthesis protein COQ4 homolog, mitochondrial OS=Drosophila melanogaster GN=CG32174 PE=3 SV=3 - [COQ4_DROME]	0	11.57	2	1	1	2	1.22352e+06	268	30.7229	8.82178
Q9V4T5	Probable cytochrome P450 4e1 OS=Drosophila melanogaster GN=Cyp4e1 PE=2 SV=1 - [CP4E1_DROME]	0	2.82	1	1	1	1	4.34962e+06	531	61.0471	8.04541
Q9VCW1	Probable cytochrome P450 6d4 OS=Drosophila melanogaster GN=Cyp6d4 PE=2 SV=1 - [CP6D4_DROME]	0	2.33	1	1	1	1	1.28827e+08	515	59.1446	7.79639
Q9VE51	Cleavage and polyadenylation specificity factor 73 OS=Drosophila melanogaster GN=Cpsf73 PE=1 SV=2 - [CPSF3_DROME]	0	2.34	1	1	1	1		684	76.7756	5.66846
Q7KTH8	COP9 signalosome complex subunit 8 OS=Drosophila melanogaster GN=CSN8 PE=1 SV=1 - [CSN8_DROME]	0	4.4	1	1	1	1	3.13062e+06	182	21.4179	4.86865
Q9W2F2	Protein mahjong OS=Drosophila melanogaster GN=mahj PE=1 SV=2 - [DCAF1_DROME]	0	1.62	1	1	1	1	1.55116e+07	1544	171.977	4.99561
Q9VNV3	ATP-dependent RNA helicase Ddx1 OS=Drosophila melanogaster GN=Ddx1 PE=2 SV=1 - [DDX1_DROME]	0	1.1	1	1	1	1		727	80.8177	6.87354
Q9V3C0	ATP-dependent RNA helicase abstrakt OS=Drosophila melanogaster GN=abs PE=1 SV=1 - [DDX41_DROME]	0	2.58	1	1	1	1		619	69.4438	6.80029
P48608	Protein diaphanous OS=Drosophila melanogaster GN=dia PE=2 SV=2 - [DIA_DROME]	0	0.73	3	1	1	1		1091	123.093	8.11865
Q24133	DnaJ protein homolog 1 OS=Drosophila melanogaster GN=DnaJ-1 PE=1 SV=3 - [DNAJ1_DROME]	0	2.1	2	1	1	1		334	37.005	8.85107
P23023	Protein doublesex OS=Drosophila melanogaster GN=dsx PE=1 SV=1 - [DSX_DROME]	0	4.01	1	1	1	1	3.32052e+07	549	57.3735	8.71924
Q24292	Protein dachsous OS=Drosophila melanogaster GN=ds PE=1 SV=3 - [DS_DROME]	0	0.63	2	1	1	1		3503	379.549	5.03369
Q24117	Dynein light chain 1, cytoplasmic OS=Drosophila melanogaster GN=ctp PE=1 SV=1 - [DYL1_DROME]	0	7.87	1	1	1	1	144306015	89	10.3671	7.37158
Q9V9Z9	Probable rRNA-processing protein EBP2 homolog OS=Drosophila melanogaster GN=CG1542 PE=2 SV=1 - [EBP2_DROME]	0	9.45	1	1	1	1		307	35.0557	10.0962
P54397	39 kDa FK506-binding nuclear protein OS=Drosophila melanogaster GN=FK506-bp1 PE=1 SV=2 - [FKB39_DROME]	0	2.24	1	1	1	1	1.64807e+07	357	39.3194	4.79248
Q24020	Protein flightless-1 OS=Drosophila melanogaster GN=fliI PE=2 SV=1 - [FLII_DROME]	0	2.39	1	1	1	2		1256	143.591	5.79541
O96838	Putative 1-phosphatidylinositol 3-phosphate 5-kinase OS=Drosophila melanogaster GN=fab1 PE=1 SV=2 - [FYV1_DROME]	0	0.39	1	1	1	1		1809	204.506	7.59131
Q6WV17	Polypeptide N-acetylgalactosaminyltransferase 5 OS=Drosophila melanogaster GN=pgant5 PE=2 SV=2 - [GALT5_DROME]	0	3.81	1	1	1	1		630	72.051	7.82568
Q8MV48	N-acetylgalactosaminyltransferase 7 OS=Drosophila melanogaster GN=GalNAc-T2 PE=2 SV=2 - [GALT7_DROME]	0	5.75	1	1	1	1		591	68.2892	8.06006
Q9U616	Glycine cleavage system H protein, mitochondrial OS=Drosophila melanogaster GN=ppl PE=2 SV=1 - [GCSH_DROME]	0	5.45	1	1	1	1	41460430	165	17.9912	5.19873
Q9W2B2	Putative gustatory receptor 58c OS=Drosophila melanogaster GN=Gr58c PE=3 SV=3 - [GR58C_DROME]	0	6.31	1	1	1	1		412	48.3436	9.5249
P58985	Putative gustatory receptor 59d OS=Drosophila melanogaster GN=Gr59d PE=2 SV=1 - [GR59D_DROME]	0	2.05	1	1	1	1	1.55866e+07	390	44.7938	9.33447
Q9W0M2	Gustatory receptor for sugar taste 61a OS=Drosophila melanogaster GN=Gr61a PE=2 SV=2 - [GR61A_DROME]	0	9.17	1	1	1	1	1.18434e+06	436	49.887	9.49561
Q9NB71	E3 ubiquitin-protein ligase highwire OS=Drosophila melanogaster GN=hiw PE=1 SV=2 - [HIW_DROME]	0	0.65	1	1	1	1		5233	565.272	6.88818
Q9VMX1	Protein KBP homolog OS=Drosophila melanogaster GN=CG14043 PE=2 SV=1 - [KBP_DROME]	0	3.5	1	1	1	1	2.0174e+06	600	69.6407	5.42725
P13677	Protein kinase C, eye isozyme OS=Drosophila melanogaster GN=inaC PE=1 SV=1 - [KPC2_DROME]	0	2.29	1	1	1	1	63323802	700	79.7917	7.45947
Q7JQW6	Lipoyl synthase, mitochondrial OS=Drosophila melanogaster GN=Las PE=1 SV=2 - [LIAS_DROME]	0	8.49	1	1	1	2	1.0604e+07	377	42.7068	7.6499
Q8MRQ4	LMBR1 domain-containing protein 2 homolog OS=Drosophila melanogaster GN=CG8135 PE=2 SV=2 - [LMBD2_DROME]	0	2.59	1	1	1	1		694	78.3893	8.11865
Q8MSS1	Protein lava lamp OS=Drosophila melanogaster GN=lva PE=1 SV=2 - [LVA_DROME]	0	0.94	1	2	2	2	2.79164e+07	2779	315.71	4.85596
Q9Y106	Protein mab-21-like OS=Drosophila melanogaster GN=CG4766 PE=1 SV=1 - [MB21L_DROME]	0	3.53	1	1	1	1	8.4297e+06	368	42.3086	8.44092
P53777	Muscle LIM protein 1 OS=Drosophila melanogaster GN=Mlp60A PE=2 SV=1 - [MLP1_DROME]	0	8.7	3	1	1	1	2.56179e+07	92	9.95159	8.23584
P14318	Muscle-specific protein 20 OS=Drosophila melanogaster GN=Mp20 PE=2 SV=2 - [MP20_DROME]	0	7.07	1	1	1	1	9.13756e+06	184	20.1775	8.646
Q8SYV9	Probable G-protein coupled receptor Mth-like 14 OS=Drosophila melanogaster GN=mthl14 PE=2 SV=1 - [MTH14_DROME]	0	2.25	1	1	1	1		533	60.0953	5.92236
Q9VA70	Neutral ceramidase OS=Drosophila melanogaster GN=CDase PE=1 SV=1 - [NCASE_DROME]	0	1.56	1	1	1	1	13110346	704	78.1818	6.59521
Q9V3U2	H/ACA ribonucleoprotein complex subunit 2-like protein OS=Drosophila melanogaster GN=NHP2 PE=1 SV=1 - [NHP2_DROME]	0	18.13	1	1	1	2	3.4852e+06	160	17.7122	8.104
Q9VXK0	Protein NipSnap OS=Drosophila melanogaster GN=Nipsnap PE=2 SV=2 - [NIPSN_DROME]	0	4.03	1	1	1	1	163848255	273	31.945	9.17334
Q24423	Zinc finger protein Noc OS=Drosophila melanogaster GN=noc PE=1 SV=1 - [NOC_DROME]	0	6.15	1	1	1	2		537	53.9622	8.92432
Q9GYU8	Nuclear pore complex protein Nup88 OS=Drosophila melanogaster GN=mbo PE=1 SV=2 - [NUP88_DROME]	0	4.27	1	2	2	2	6.69617e+06	702	78.6322	5.90967
Q9VDV3	Probable nucleoporin Nup58 OS=Drosophila melanogaster GN=Nup58 PE=2 SV=1 - [NUPL1_DROME]	0	2.75	1	1	1	2	1.70891e+06	546	55.494	9.43701
Q9VW26	Ornithine aminotransferase, mitochondrial OS=Drosophila melanogaster GN=Oat PE=2 SV=1 - [OAT_DROME]	0	3.02	1	1	1	1	6.05254e+06	431	47.2813	7.04932
Q9VXE5	Serine/threonine-protein kinase PAK mbt OS=Drosophila melanogaster GN=mbt PE=1 SV=2 - [PAKM_DROME]	0	1.25	1	1	1	1	4.17578e+06	639	69.5759	9.49561
O96690	Protein PDF OS=Drosophila melanogaster GN=Pdf PE=2 SV=2 - [PDF_DROME]	0	28.43	1	1	1	1	1.828e+06	102	11.5378	8.1626
P91679	Peptide transporter family 1 OS=Drosophila melanogaster GN=yin PE=1 SV=2 - [PEPT1_DROME]	0	2.42	2	2	2	3	239278	743	82.192	6.30322
Q27934	Protein phyllopod OS=Drosophila melanogaster GN=phyl PE=1 SV=2 - [PHYL_DROME]	0	7.5	1	1	1	1		400	44.8137	8.39697
Q9VZM5	GPI mannosyltransferase 3 OS=Drosophila melanogaster GN=CG12006 PE=2 SV=2 - [PIGB_DROME]	0	1.43	1	1	1	1	8470365	561	64.9652	7.89893
P55035	26S proteasome non-ATPase regulatory subunit 4 OS=Drosophila melanogaster GN=Rpn10 PE=1 SV=2 - [PSMD4_DROME]	0	11.36	1	1	1	2		396	42.5921	4.83057
Q9VCB1	Protein PTOV1 homolog OS=Drosophila melanogaster GN=CG13609 PE=2 SV=1 - [PTOV1_DROME]	0	1.65	1	1	1	1	1.23141e+07	364	40.4844	5.18604
Q24472	Retinoblastoma family protein OS=Drosophila melanogaster GN=Rbf PE=1 SV=2 - [RBF_DROME]	0	1.66	1	1	1	1	1.45069e+06	845	96.7635	6.56592
P40421	Serine/threonine-protein phosphatase rdgC OS=Drosophila melanogaster GN=rdgC PE=2 SV=1 - [RDGC_DROME]	0	1.21	1	1	1	1		661	75.4637	7.18115
Q8WTC1	28S ribosomal protein S15, mitochondrial OS=Drosophila melanogaster GN=bonsai PE=2 SV=2 - [RT15_DROME]	0	3.93	1	1	1	1		280	33.4515	9.20264
Q9W0I6	Phosphatidylinositide phosphatase SAC1 OS=Drosophila melanogaster GN=Sac1 PE=2 SV=1 - [SAC1_DROME]	0	3.04	1	1	1	1	6.68861e+07	592	67.7245	8.33838
Q9VEX9	Histone deacetylase complex subunit SAP18 OS=Drosophila melanogaster GN=Bin1 PE=1 SV=1 - [SAP18_DROME]	0	4.67	1	1	1	1	4691411	150	17.2766	8.29443
A8JUV0	Protein strawberry notch OS=Drosophila melanogaster GN=sno PE=1 SV=1 - [SBNO_DROME]	0	0.93	1	2	2	2	1.47595e+08	1833	200.457	8.11865
P25991	Protein suppressor of forked OS=Drosophila melanogaster GN=su(f) PE=1 SV=2 - [SUF_DROME]	0	1.05	1	1	1	1		765	88.1585	8.25049
Q9VWP4	Probable sulfite oxidase, mitochondrial OS=Drosophila melanogaster GN=CG7280 PE=2 SV=1 - [SUOX_DROME]	0	3.66	1	1	1	1		573	64.3066	6.46826
Q9VTE2	Protein suppressor of underreplication OS=Drosophila melanogaster GN=SuUR PE=1 SV=3 - [SUUR_DROME]	0	1.98	1	1	1	1	1.63676e+06	962	107.559	9.77393
Q9VLR5	RNA polymerase II transcriptional coactivator OS=Drosophila melanogaster GN=Ssb-c31a PE=2 SV=1 - [TCP4_DROME]	0	14.55	1	1	1	1	1.61463e+07	110	12.1813	9.17334
Q86B91	Protein tincar OS=Drosophila melanogaster GN=tinc PE=2 SV=1 - [TINC_DROME]	0	0.93	1	1	1	1	27820719	1513	163.279	6.84424
Q9I7K5	Transmembrane emp24 domain-containing protein eca OS=Drosophila melanogaster GN=eca PE=2 SV=2 - [TMEDE_DROME]	0	3.24	2	1	1	1	8.81676e+06	216	25.1427	7.04932
Q9W1K0	UPF0136 membrane protein CG5532 OS=Drosophila melanogaster GN=CG5532 PE=3 SV=1 - [U136_DROME]	0	6.25	1	1	1	1	22213760	112	11.574	9.83252
P09052	ATP-dependent RNA helicase vasa, isoform A OS=Drosophila melanogaster GN=vas PE=1 SV=3 - [VASA1_DROME]	0	3.18	1	1	1	2	5.70559e+06	661	72.2867	5.65576
O46037	Vinculin OS=Drosophila melanogaster GN=Vinc PE=1 SV=1 - [VINC_DROME]	0	1.46	2	1	1	1	4.5547e+06	961	106.236	6.69775
Q1LZ08	WD repeat-containing protein 48 homolog OS=Drosophila melanogaster GN=CG9062 PE=2 SV=1 - [WDR48_DROME]	0	7.49	1	2	2	2	5.93739e+06	668	75.2176	7.13721
Q9VB98	Probable Rho GTPase-activating protein CG5521 OS=Drosophila melanogaster GN=CG5521 PE=1 SV=2 - [Y5521_DROME]	0	0.31	2	1	1	1	9528472	1958	216.19	8.60205
Q7YZA2	Uncharacterized protein CG7065 OS=Drosophila melanogaster GN=CG7065 PE=1 SV=1 - [Y7065_DROME]	0	1.38	1	1	1	1	7.79601e+06	1231	136.683	9.23193
Q7JWR9	Zinc finger CCCH domain-containing protein 15 homolog OS=Drosophila melanogaster GN=CG8635 PE=1 SV=1 - [ZC3HF_DROME]	0	6.93	1	1	1	2		404	45.2638	5.5542
Q9XZ03	Multiprotein Bridging Factor 1 OS=Drosophila melanogaster GN=mbf1 PE=2 SV=1 - [Q9XZ03_DROME]	0	4.14	2	1	1	1	14301259	145	16.0467	10.0376
Q961V3	CG2246, isoform D OS=Drosophila melanogaster GN=CG2246 PE=2 SV=1 - [Q961V3_DROME]	0	7.63	4	1	1	1		367	40.5089	7.51807
Q9VCD5	AT15685p OS=Drosophila melanogaster GN=CG10694 PE=2 SV=1 - [Q9VCD5_DROME]	0	2.76	1	1	1	1	2.6313e+07	290	32.5364	4.70361
Q9V3N4	Huntingtin OS=Drosophila melanogaster GN=htt PE=2 SV=1 - [Q9V3N4_DROME]	0	0.45	2	1	1	1	1.5119e+06	3583	395.617	6.1001
Q9VDP9	CG4390, isoform A OS=Drosophila melanogaster GN=CG4390 PE=2 SV=1 - [Q9VDP9_DROME]	0	8.39	3	1	1	1	1.7964e+07	286	31.4214	5.8335
Q9VKP5	CG6700, isoform A OS=Drosophila melanogaster GN=CG6700 PE=4 SV=1 - [Q9VKP5_DROME]	0	1.37	2	1	1	1	2.80718e+07	874	99.0585	9.77393
Q9W3W1	Coronin OS=Drosophila melanogaster GN=pod1 PE=2 SV=1 - [Q9W3W1_DROME]	0	1.21	3	1	1	1		1074	119.274	6.771
Q8SXM8	Lysine--tRNA ligase OS=Drosophila melanogaster GN=Aats-lys PE=2 SV=1 - [Q8SXM8_DROME]	0	1.39	3	1	1	1	3.29606e+07	574	64.6199	6.50732
Q9VI66	CG31248 OS=Drosophila melanogaster GN=CG2640 PE=2 SV=2 - [Q9VI66_DROME]	0	3.19	1	1	1	1	2.38687e+07	251	28.8116	6.55127
Q9VEP9	CG16941 OS=Drosophila melanogaster GN=CG16941 PE=2 SV=1 - [Q9VEP9_DROME]	0	1.53	1	1	1	2		784	88.0211	6.3667
Q6NL44	CG33722, isoform B OS=Drosophila melanogaster GN=CG31188 PE=2 SV=1 - [Q6NL44_DROME]	0	2.93	1	1	1	1		478	53.5893	7.04932
Q8MQP2	CG7231, isoform C OS=Drosophila melanogaster GN=CG7231-RD PE=2 SV=1 - [Q8MQP2_DROME]	0	2.67	3	1	1	1	26091242	300	33.4375	4.52588
Q9NHB9	RE26467p OS=Drosophila melanogaster GN=tara PE=2 SV=1 - [Q9NHB9_DROME]	0	1.97	2	1	1	1		912	95.6401	5.71924
Q9VLU6	Succinate dehydrogenase assembly factor 4, mitochondrial OS=Drosophila melanogaster GN=Sirup PE=3 SV=2 - [SDHF4_DROME]	0	5.08	1	1	1	1	16377568	118	13.3148	9.81787
Q9VTD2	CG14147-PA OS=Drosophila melanogaster GN=CG14147 PE=2 SV=2 - [Q9VTD2_DROME]	0	3.92	1	1	1	1	5.3348e+07	153	17.3826	7.00537
Q9VQ94	LP05220p OS=Drosophila melanogaster GN=Sec24CD PE=2 SV=2 - [Q9VQ94_DROME]	0	1.26	2	1	1	1	8.00938e+06	1193	129.188	7.25439
Q9VQX6	CG3702, isoform A OS=Drosophila melanogaster GN=CG3702 PE=2 SV=2 - [Q9VQX6_DROME]	0	2.5	1	1	1	1	2.00849e+07	641	73.5533	7.13721
Q9VK14	Proteasome subunit alpha type OS=Drosophila melanogaster GN=Prosalpha6T PE=2 SV=1 - [Q9VK14_DROME]	0	7.61	1	1	1	1	5.59995e+06	289	31.8822	5.07178
Q7K485	CathD OS=Drosophila melanogaster GN=cathD PE=2 SV=1 - [Q7K485_DROME]	0	1.79	1	1	1	1	2.05221e+07	392	42.4456	6.31592
Q7KJ73	Tetraspanin OS=Drosophila melanogaster GN=Tsp42Ee PE=2 SV=1 - [Q7KJ73_DROME]	0	3.95	2	1	1	1	7.41544e+07	228	24.7777	7.10791
Q9VZ60	CG2186, isoform A OS=Drosophila melanogaster GN=CG2186 PE=4 SV=1 - [Q9VZ60_DROME]	0	2.04	2	1	1	1		1128	122.632	9.59814
Q9VRM8	CG10592 OS=Drosophila melanogaster GN=CG10592 PE=2 SV=1 - [Q9VRM8_DROME]	0	3.63	1	1	1	1	6.39849e+06	524	58.1045	5.37646
Q9W1T6	CG34371 OS=Drosophila melanogaster GN=CG34371-RA PE=2 SV=2 - [Q9W1T6_DROME]	0	3.25	2	1	1	1	486122	1140	122.548	7.73779
Q7JXG9	CG9005, isoform A OS=Drosophila melanogaster GN=CG9005-RA PE=2 SV=1 - [Q7JXG9_DROME]	0	1.77	1	1	1	1	1.15067e+06	1297	137.427	8.76318
Q9W4S0	Transporter OS=Drosophila melanogaster GN=CG10804 PE=2 SV=2 - [Q9W4S0_DROME]	0	1.96	3	2	2	2	3.39958e+06	662	73.5815	4.69092
E3CTN7	CG3764, isoform B OS=Drosophila melanogaster GN=CG3764-RA PE=2 SV=1 - [E3CTN7_DROME]	0	0.41	1	1	1	1	5.93527e+07	1469	159.085	6.52197
Q9VHH8	CG18005 OS=Drosophila melanogaster GN=beag PE=2 SV=1 - [Q9VHH8_DROME]	0	2.69	1	1	1	1		557	61.3528	6.85889
Q9VTB0	CG8003, isoform A OS=Drosophila melanogaster GN=CG8003 PE=2 SV=1 - [Q9VTB0_DROME]	0	4.42	1	1	1	1		407	45.739	7.62061
Q9VHW1	CG7918 OS=Drosophila melanogaster GN=mAChR-B PE=2 SV=2 - [Q9VHW1_DROME]	0	4.91	2	2	2	2	1.42595e+07	1019	112.616	8.38232
Q9VIK1	CG9318, isoform A OS=Drosophila melanogaster GN=CG9318 PE=2 SV=1 - [Q9VIK1_DROME]	0	0.91	1	1	1	1	8.45253e+06	659	74.5919	7.76709
Q7K2W6	GH04080p OS=Drosophila melanogaster GN=PPO1 PE=2 SV=1 - [Q7K2W6_DROME]	0	3.77	1	1	1	1		690	79.0417	6.59521
Q8IHB0	AT18609p OS=Drosophila melanogaster GN=gish PE=2 SV=1 - [Q8IHB0_DROME]	0	8.38	4	1	1	1	3.28052e+06	358	40.9078	9.30518
Q9W3Y3	CG3226-PA OS=Drosophila melanogaster GN=CG3226 PE=2 SV=1 - [Q9W3Y3_DROME]	0	3.48	1	1	1	1		230	25.7673	6.96143
Q9VT73	CG6685, isoform B OS=Drosophila melanogaster GN=CG6685 PE=2 SV=1 - [Q9VT73_DROME]	0	8.92	1	1	1	1	1.70837e+07	213	24.3151	4.86865
Q9VYV4	Amun, isoform A OS=Drosophila melanogaster GN=Amun PE=2 SV=1 - [Q9VYV4_DROME]	0	3.82	1	1	1	1	5.5796e+06	550	58.3873	4.57666
Q9W0N6	LD27967p OS=Drosophila melanogaster GN=Vti1 PE=2 SV=1 - [Q9W0N6_DROME]	0	4.35	1	1	1	2	2.31692e+06	230	25.8722	6.23975
Q9VZL5	Ccz1 ortholog OS=Drosophila melanogaster GN=Ccz1 PE=2 SV=3 - [Q9VZL5_DROME]	0	4.12	1	1	1	1	3.43837e+06	485	55.4879	5.89697
Q9VBT4	CG31104 OS=Drosophila melanogaster GN=CG31104 PE=2 SV=2 - [Q9VBT4_DROME]	0	5.95	1	1	1	1		420	49.8438	5.80811
Q9VBS8	CG31370 OS=Drosophila melanogaster GN=CG31370-RB PE=2 SV=3 - [Q9VBS8_DROME]	0	9.6	1	1	1	1		396	46.3121	5.32568
Q9VWQ1	CG7053-PA OS=Drosophila melanogaster GN=Atg101 PE=2 SV=1 - [Q9VWQ1_DROME]	0	2.75	2	1	1	2		218	25.1042	5.61768
Q95RX5	CG11984, isoform D OS=Drosophila melanogaster GN=CG11984 PE=2 SV=1 - [Q95RX5_DROME]	0	3.17	1	1	1	1		599	62.3588	5.71924
Q9VSR7	CG5660, isoform B OS=Drosophila melanogaster GN=CG5660 PE=2 SV=1 - [Q9VSR7_DROME]	0	0.7	1	1	1	1	35749053	994	113.027	6.69775
Q7K3P0	CG8257 OS=Drosophila melanogaster GN=CG8257 PE=2 SV=1 - [Q7K3P0_DROME]	0	6.45	1	1	1	1		558	63.4901	7.98682
Q8MTA8	AT13296p OS=Drosophila melanogaster GN=CG8136 PE=2 SV=1 - [Q8MTA8_DROME]	0	4.45	3	1	1	1		427	47.3888	9.02686
Q9VMA9	AT18603p OS=Drosophila melanogaster GN=CG31635 PE=2 SV=2 - [Q9VMA9_DROME]	0	2.97	9	2	2	3	14642739	1585	167.05	5.16064
[truncated: 336 more rows]
